# Supplementary material for: Single-cell dissection of remodeled inflammatory ecosystem in primary and metastatic gallbladder carcinoma
Source: Cell Discov. 2022 Oct 5;8:101. doi: 10.1038/s41421-022-00445-8 (PMC9534837; doi:10.1038/s41421-022-00445-8)
Supplement: Supplementary file 2 — Supplementary Table S1 Informations for samples in sc-RNA seq analysis [file 41421_2022_445_MOESM2_ESM.xlsx]

## Sheet: CC patients
Sample ID	Sex	Age	Gallstone	Polyps	XGC	PBM	Adenomyomatosis
CC1	M	72	Yes	No	No	No	No
CC2	M	45	No	No	No	No	Yes
CC3	F	57	Yes	No	No	Yes	No
CC4	F	41	Yes	No	No	No	No
CC5	F	62	Yes	No	Yes	No	No
CC6	M	61	Yes	No	Yes (with liver invasion)	No	No
CC, chronic cholecystitis; XGC, xanthogranulomatous cholecystitis; PBM, pancreaticobiliary maljunction

## Sheet: GBC patients
Sample ID	Tumors for scRNA-seq	Sex	Age	TNM	Clinical stage	Differentiation	CA 19-9 (U/ml)	Polyps	Gallstones	PBM	T stage	Liver metastasis	N stage	Lymph node metastasis	M stage	Peritoneal metastasis	Bile duct invasion	Vascular invasion	Tumor location in GB
GBC1	Primary	F	57	TisN0M0	0	Good	Negative	Yes	No	No	Tis	No	0	No	0	No	No	No	body
GBC2	Primary	M	53	T2bN0M0	IIB	Good	Negative	No	Yes	No	2b	No	0	No	0	No	No	No	fundus
GBC3	Primary	M	55	T3N0M0	IIIA	Moderate	65	No	Yes	No	3	No	0	No	0	No	No	Right hepatic artery	neck
GBC4	Primary	M	62	T2aN1M0	IIIB	Poor	Negative	No	Yes	No	2a	No	1	Yes	0	No	No	No	body
GBC5	Primary	M	72	T3N1M0	IIIB	Poor	Negative	No	Yes	No	3	Yes	1	Yes	0	No	No	No	fundus-body
GBC6	Primary	M	55	T4N0M1	IVB	Moderate	>1000	No	No	No	4	Yes	0	No	1	Yes	No	No	body
GBC7	Primary	M	65	T3N2M0	IVB	Poor	Negative	No	No	No	3	No	2	Yes	0	No	No	Portal vein	neck
GBC8	Primary & liver/lymph node metastatic lesion	M	67	T4N2M0	IVB	Moderate	390	No	Yes	No	4	Yes	2	Yes	0	No	Yes	Portal vein & right hepatic artery	fundus-body-neck
GBC9	Primary & liver metastatic lesion	F	61	T4N2M0	IVB	Moderate & poor	514	No	Yes	No	4	Yes	2	Yes	0	No	Yes	No	fundus-body-neck
GBC10	Primary & liver metastatic lesion	M	70	T3N0M0	IIIA	Moderate	Negative	No	No	Yes	3	Yes	0	No	0	No	No	No	fundus-body-neck
GBC11	Primary & liver metastatic lesion	M	72	T3N2M0	IVB	Moderate	Negative	No	Yes	No	3	Yes	2	Yes	0	No	No	No	fundus-body
GBC12	Primary & peritoneal metastatic lesion	F	70	T4N0M1	IVB	Moderate	110	No	Yes	No	4	Yes	0	No	1	Yes	No	No	fundus-body
GBC, gallbladder carcinoma; PBM, pancreaticobiliary maljunction; scRNA-seq, single-cell RNA sequencing
