# Supplementary material for: Single-cell dissection of remodeled inflammatory ecosystem in primary and metastatic gallbladder carcinoma
Source: Cell Discov. 2022 Oct 5;8:101. doi: 10.1038/s41421-022-00445-8 (PMC9534837; doi:10.1038/s41421-022-00445-8)
Supplement: Supplementary file 3 — Supplementary Table S2 The number of cells in each sample [file 41421_2022_445_MOESM3_ESM.xlsx]

## Sheet: num of mEPC and nEPC in samples
	mEPC	nEPC
CC1	12	31
CC2	11	375
CC3	0	951
CC4	0	863
CC6	3	424
GBC1	1825	28
GBC2	1841	5
GBC4	444	47
GBC5	1785	47
GBC7	655	137
GBC8	1156	12
GBC9	34	1
GBC10	2412	163
GBC11	871	3
GBC12	51	2
GBC8-Liver	229	22
GBC8-LN	454	5
GBC9-Liver	3914	11
GBC10-Liver	3399	51
GBC11-Liver	558	23
GBC12-P	990	31

## Sheet: num of cells in each sample
	T cells	B cells	Plasma Bcells	Myeloid	Mast	Mesenchymal cells	Endothelial	Epithelial
CC1	2556	550	113	336	65	1773	431	46
CC2	3640	19	18	482	102	733	528	420
CC3	1131	313	1803	472	69	681	364	971
CC4	800	4	239	187	456	607	192	874
CC5	2834	407	579	584	204	2878	1071	7
CC6	4903	171	29	1800	38	62	14	430
GBC1	18	1	0	233	0	28	112	1919
GBC2	1818	323	106	1457	91	1900	539	1962
GBC3	1791	157	9	652	72	2570	1750	89
GBC4	2578	247	1339	413	213	1019	506	502
GBC5	1098	167	113	149	11	173	38	1845
GBC6	1174	27	241	1508	177	5038	120	396
GBC7	2996	646	513	198	206	18	3	816
GBC8	1151	3	154	183	23	1128	316	1192
GBC9	636	32	80	260	2	1201	343	36
GBC10	1857	93	441	356	70	4	4	2766
GBC11	708	64	176	191	84	935	98	891
GBC12	3703	599	372	1219	16	1137	277	60
GBC8-Liver	1944	54	24	214	9	482	460	252
GBC8-LN	4368	1319	748	291	21	1353	1352	484
GBC9-Liver	1468	26	644	707	9	453	90	3951
GBC10-Liver	579	37	128	335	23	213	58	3522
GBC11-Liver	2254	462	499	1485	1	281	103	618
GBC12-P	4866	204	122	1246	9	13	128	1029
