# Supplementary material for: Single-cell dissection of remodeled inflammatory ecosystem in primary and metastatic gallbladder carcinoma
Source: Cell Discov. 2022 Oct 5;8:101. doi: 10.1038/s41421-022-00445-8 (PMC9534837; doi:10.1038/s41421-022-00445-8)
Supplement: Supplementary file 4 — Supplementary Table S3 DEGs (nEPC vs mEPC) [file 41421_2022_445_MOESM4_ESM.xlsx]

## Sheet: down
p_val	avg_logFC	p_val_adj	UpDown	gene
1.88898e-214	-2.67842	5.32505e-210	down	APOE
6.19552e-158	-2.34399	1.74652e-153	down	APOA2
5.2131e-12	-1.59399	1.46957e-07	down	REG1A
4.64598e-46	-1.22115	1.3097e-41	down	APOA1
0	-1.20836	0	down	IGFBP2
0	-1.19107	0	down	RPS16
1.11036e-127	-1.15948	3.13011e-123	down	KRT17
8.06566e-57	-1.12664	2.27371e-52	down	LY6D
0	-1.12479	0	down	RPS19
4.02143e-203	-1.05061	1.13364e-198	down	IGF2
0	-1.01227	0	down	SNRPD1
1.07212e-151	-0.993442	3.0223e-147	down	GPC3
8.32446e-207	-0.988549	2.34666e-202	down	S100A4
2.09247e-232	-0.907042	5.89867e-228	down	APOC1
0	-0.902925	0	down	RPS2
0	-0.901326	0	down	STMN1
0	-0.894732	0	down	PTMS
3.81696e-43	-0.885446	1.076e-38	down	PHGR1
0	-0.868864	0	down	RPS5
7.84641e-164	-0.866018	2.2119e-159	down	SYMPK
1.20348e-141	-0.862388	3.3926e-137	down	TF
0	-0.856816	0	down	MDK
0	-0.838094	0	down	FBL
0	-0.834817	0	down	PSMC4
0	-0.832909	0	down	TOMM40
0	-0.826551	0	down	CENPW
0	-0.80229	0	down	RPS7
0.00140456	-0.780775	1	down	MT1H
9.77986e-21	-0.779778	2.75694e-16	down	OLFM4
0	-0.769563	0	down	RPS24
0	-0.756295	0	down	RPS3
1.67605e-109	-0.752029	4.72478e-105	down	H1F0
0	-0.748807	0	down	RPS18
2.70387e-78	-0.744803	7.62222e-74	down	FOXA3
0	-0.740193	0	down	RPL13
0	-0.73641	0	down	RPL18A
3.86093e-154	-0.735731	1.08839e-149	down	CEACAM5
1.30687e-88	-0.716031	3.68406e-84	down	PRSS1
0	-0.71372	0	down	RPS10
0	-0.713689	0	down	PSMD8
0	-0.711071	0	down	RPL8
0	-0.710044	0	down	C19orf48
2.60246e-294	-0.703966	7.33633e-290	down	ADIRF
1.54397e-226	-0.697725	4.35246e-222	down	UBE2C
9.17071e-114	-0.696111	2.58522e-109	down	DDX1
3.8865e-154	-0.689048	1.09561e-149	down	PLD3
4.0839e-33	-0.687814	1.15125e-28	down	CXCL5
0	-0.684393	0	down	RPS27A
0	-0.670248	0	down	CD9
0	-0.666644	0	down	PDCD5
0	-0.658159	0	down	RPS11
3.39159e-259	-0.658109	9.5609e-255	down	TOMM22
5.0639e-238	-0.647903	1.42751e-233	down	HSPA6
0	-0.645103	0	down	RPS15A
1.03799e-218	-0.644388	2.9261e-214	down	CENPF
0	-0.637217	0	down	RPS21
0	-0.633448	0	down	TRAPPC6A
0	-0.628588	0	down	EIF3K
0	-0.623776	0	down	RPL13A
7.93165e-143	-0.619988	2.23593e-138	down	DMWD
3.43177e-161	-0.614547	9.67416e-157	down	KRT20
0	-0.610752	0	down	CCT3
4.29228e-96	-0.609986	1.20999e-91	down	DMBT1
0	-0.603708	0	down	CCT5
3.10841e-214	-0.601742	8.76261e-210	down	PRAP1
0	-0.599204	0	down	RPL28
1.96517e-235	-0.593368	5.53981e-231	down	DMKN
0	-0.591499	0	down	RAN
5.58014e-282	-0.589612	1.57304e-277	down	NCL
0	-0.585071	0	down	CCT2
0	-0.58071	0	down	SUB1
0	-0.577648	0	down	RPS12
0	-0.574833	0	down	RPL36A
0	-0.571836	0	down	SNRPF
7.45571e-207	-0.57157	2.10176e-202	down	UBE2S
9.67946e-283	-0.56432	2.72864e-278	down	CKS1B
0	-0.563584	0	down	PFDN2
0	-0.562797	0	down	RANBP1
0	-0.55504	0	down	MRPS34
0	-0.554888	0	down	RPL35
3.85084e-66	-0.549267	1.08555e-61	down	IRF2BP1
0	-0.547829	0	down	SNRPE
1.23609e-223	-0.547171	3.48454e-219	down	NME4
2.88924e-249	-0.54531	8.14477e-245	down	EEF1B2
1.08915e-253	-0.541893	3.07032e-249	down	RPS27
3.47689e-242	-0.535941	9.80136e-238	down	PDIA6
0.000220079	-0.532155	1	down	RARRES1
5.56257e-205	-0.528786	1.56809e-200	down	PPP1R14A
0	-0.527945	0	down	PAFAH1B3
4.87825e-230	-0.527387	1.37518e-225	down	POLR2F
2.41058e-137	-0.525825	6.79543e-133	down	DLK1
0	-0.522881	0	down	RPL35A
2.97275e-20	-0.519891	8.38019e-16	down	MT1G
2.9857e-154	-0.517385	8.4167e-150	down	EGLN2
0	-0.517169	0	down	APRT
2.27241e-185	-0.51508	6.40592e-181	down	TOP2A
2.05305e-211	-0.514178	5.78754e-207	down	S100A10
0	-0.513165	0	down	PSMA7
2.26851e-21	-0.510327	6.39492e-17	down	AQP5
2.20351e-296	-0.50967	6.21169e-292	down	CRABP2
3.53281e-190	-0.501707	9.95898e-186	down	BCAM
3.611e-231	-0.501659	1.01794e-226	down	PYCARD
7.38493e-293	-0.500982	2.08181e-288	down	SCD
0	-0.50063	0	down	NME1
3.10289e-284	-0.500132	8.74704e-280	down	PCBD1
0	-0.495145	0	down	RPS17
0	-0.494573	0	down	QPRT
0	-0.493565	0	down	PSMB3
5.8817e-210	-0.492857	1.65805e-205	down	SUPT16H
5.25437e-260	-0.49067	1.48121e-255	down	EPCAM
0	-0.49026	0	down	RPLP1
0	-0.489354	0	down	RPSA
0	-0.489107	0	down	ATP1B3
0	-0.48659	0	down	RBM8A
1.10996e-166	-0.484602	3.12898e-162	down	VMO1
2.40386e-213	-0.48426	6.77647e-209	down	EIF3L
0	-0.4833	0	down	UBA52
1.36046e-172	-0.479367	3.83515e-168	down	RPL30
2.16663e-217	-0.477863	6.10772e-213	down	FXYD5
2.6889e-306	-0.477559	7.58002e-302	down	RPL18
0	-0.47617	0	down	PSMD7
2.447e-172	-0.475877	6.89809e-168	down	RPL29
5.85256e-291	-0.471286	1.64984e-286	down	BLVRB
6.90549e-255	-0.468387	1.94666e-250	down	AHCY
0	-0.46779	0	down	TPM2
3.70012e-125	-0.464549	1.04307e-120	down	S100A14
0	-0.463836	0	down	HSPD1
0	-0.463569	0	down	RPL6
3.29324e-36	-0.45958	9.28365e-32	down	TUBB
0	-0.458793	0	down	RPL39
0	-0.457095	0	down	SNRPB
0	-0.454665	0	down	AP2S1
9.5852e-245	-0.448268	2.70207e-240	down	CKS2
1.70959e-111	-0.44813	4.81933e-107	down	RPL3
1.06092e-299	-0.445344	2.99073e-295	down	RPL27
0	-0.44476	0	down	RPL19
3.83219e-288	-0.444374	1.08029e-283	down	MRPL51
1.84077e-237	-0.443786	5.18913e-233	down	EMP2
0	-0.442484	0	down	MZT2A
1.7301e-278	-0.440003	4.87714e-274	down	TIMM50
1.43161e-103	-0.438448	4.03571e-99	down	RPL12
2.8885e-160	-0.438373	8.14268e-156	down	PPP1R1B
5.61678e-226	-0.437406	1.58337e-221	down	VDAC2
5.74659e-291	-0.436863	1.61996e-286	down	FCGRT
0	-0.434964	0	down	NDUFB9
3.93585e-28	-0.434164	1.10952e-23	down	S100A2
0	-0.432798	0	down	TRIM28
5.61647e-134	-0.432771	1.58328e-129	down	KLK6
7.56666e-269	-0.430796	2.13304e-264	down	PA2G4
0	-0.430604	0	down	TMSB10
8.36922e-142	-0.429333	2.35928e-137	down	RPL7A
0	-0.427804	0	down	RCN1
0	-0.427758	0	down	MRPL12
3.39555e-218	-0.427479	9.57206e-214	down	TBCB
1.76059e-306	-0.424194	4.96311e-302	down	POLR2I
2.3468e-188	-0.422299	6.61562e-184	down	PPA1
0.161581	-0.421734	1	down	PGC
3.97233e-86	-0.421606	1.1198e-81	down	DDAH2
5.48841e-278	-0.421598	1.54718e-273	down	NDUFC2
0	-0.420618	0	down	BZW2
1.78678e-174	-0.419614	5.03693e-170	down	SNRPA
3.89549e-122	-0.41786	1.09814e-117	down	FABP1
2.19556e-190	-0.417672	6.18929e-186	down	AKAP12
3.69257e-235	-0.416489	1.04094e-230	down	PRDX4
1.83058e-64	-0.415507	5.16041e-60	down	ZFAS1
1.48382e-249	-0.415127	4.18288e-245	down	HMGA1
0	-0.414855	0	down	PRMT1
6.41484e-257	-0.414359	1.80834e-252	down	ILF2
0	-0.414076	0	down	PSMD4
0	-0.411053	0	down	EIF6
0	-0.410776	0	down	RPS15
0	-0.409958	0	down	SNRPG
4.57213e-142	-0.408048	1.28888e-137	down	ATF5
5.64088e-307	-0.404358	1.59017e-302	down	CCT7
0	-0.402902	0	down	RPL41
0	-0.40229	0	down	EIF3B
1.29552e-134	-0.401454	3.65206e-130	down	RPL32
1.06961e-260	-0.400934	3.01523e-256	down	PKM
2.15546e-214	-0.400714	6.07625e-210	down	CDK4
7.43616e-282	-0.399855	2.09625e-277	down	PHB
0	-0.398994	0	down	CACYBP
7.57283e-199	-0.398091	2.13478e-194	down	SHKBP1
1.48132e-189	-0.397422	4.17585e-185	down	PTTG1
7.3035e-280	-0.396632	2.05886e-275	down	RPLP0
2.13534e-125	-0.396566	6.01952e-121	down	RPL21
2.43872e-273	-0.395997	6.87474e-269	down	YBX1
1.71317e-105	-0.392454	4.82943e-101	down	CDC42EP5
5.13791e-95	-0.392144	1.44838e-90	down	FABP5
1.18077e-288	-0.391949	3.32858e-284	down	MRPS12
2.98946e-259	-0.391891	8.42729e-255	down	ADRM1
1.85154e-122	-0.391457	5.21948e-118	down	HIST1H1C
1.94941e-218	-0.391233	5.49539e-214	down	RPL7
5.33269e-73	-0.390971	1.50329e-68	down	HMGB2
4.60311e-297	-0.388826	1.29762e-292	down	HSPE1
0	-0.388522	0	down	C16orf13
2.04985e-261	-0.388436	5.77853e-257	down	PTMA
5.15454e-141	-0.387111	1.45307e-136	down	S100A16
5.44373e-234	-0.385462	1.53459e-229	down	FDPS
1.42659e-280	-0.383448	4.02157e-276	down	CCT6A
4.50785e-161	-0.381882	1.27076e-156	down	RPL10
2.48803e-296	-0.381611	7.01375e-292	down	MRPL13
2.21003e-73	-0.38069	6.23008e-69	down	S100A9
1.49253e-202	-0.37972	4.20743e-198	down	EIF5A
2.36684e-234	-0.379426	6.67213e-230	down	TAGLN2
3.34654e-306	-0.378802	9.43388e-302	down	PRKDC
1.67662e-81	-0.378227	4.72639e-77	down	H1FX
1.48654e-262	-0.377354	4.19055e-258	down	STRA13
0	-0.377233	0	down	RSL1D1
3.76024e-261	-0.37703	1.06001e-256	down	CTSZ
3.30867e-45	-0.376901	9.32713e-41	down	TUBA1B
1.35397e-166	-0.37659	3.81683e-162	down	RPL10A
8.47335e-277	-0.376419	2.38864e-272	down	LSR
7.41816e-63	-0.376192	2.09118e-58	down	IGFBP7
0	-0.375791	0	down	CCT4
1.88415e-30	-0.37542	5.31143e-26	down	CLEC11A
2.77823e-299	-0.374138	7.83183e-295	down	MRPL11
8.05214e-227	-0.37405	2.2699e-222	down	PPP1R14B
0	-0.373585	0	down	FKBP10
9.33818e-261	-0.373151	2.63243e-256	down	MDH2
1.53094e-250	-0.372649	4.31573e-246	down	RPL23A
2.59054e-277	-0.372404	7.30274e-273	down	NOP56
2.57716e-182	-0.371629	7.26503e-178	down	SQLE
2.57185e-217	-0.371263	7.25005e-213	down	SRI
4.4496e-198	-0.370549	1.25434e-193	down	YWHAQ
6.45783e-140	-0.36924	1.82046e-135	down	CTAG2
1.0658e-239	-0.369096	3.00449e-235	down	UBA2
5.37746e-99	-0.368767	1.51591e-94	down	HMGB1
5.05445e-287	-0.368556	1.42485e-282	down	EIF3H
1.21454e-132	-0.368076	3.42379e-128	down	ATG5
5.93981e-236	-0.366506	1.67443e-231	down	TPI1
1.77383e-236	-0.366316	5.00043e-232	down	BANF1
1.62776e-199	-0.36576	4.58867e-195	down	UBE2I
9.52469e-228	-0.364211	2.68501e-223	down	TIMM13
0	-0.364172	0	down	CBX3
0	-0.363975	0	down	DCAF13
6.77135e-180	-0.363488	1.90884e-175	down	RPS19BP1
4.46775e-297	-0.362891	1.25946e-292	down	GAPDH
1.28547e-137	-0.362179	3.62374e-133	down	PSMB6
1.00959e-249	-0.362094	2.84603e-245	down	MRPL36
1.13915e-199	-0.361526	3.21127e-195	down	C4orf48
1.52159e-46	-0.360494	4.28937e-42	down	RPS14
9.86384e-149	-0.360278	2.78062e-144	down	LSM4
1.08362e-190	-0.360106	3.05472e-186	down	RPL23
1.68748e-170	-0.359088	4.75701e-166	down	ATP5G1
1.49903e-288	-0.358922	4.22576e-284	down	PFDN4
0	-0.358733	0	down	HOXB7
3.48028e-275	-0.358098	9.81092e-271	down	COX6B1
1.15617e-264	-0.357833	3.25926e-260	down	ARPC5
4.86156e-169	-0.357721	1.37047e-164	down	MKI67
5.99647e-175	-0.357236	1.69041e-170	down	RPL37
3.16002e-138	-0.356707	8.9081e-134	down	PAGE2B
6.91523e-290	-0.354894	1.9494e-285	down	SNRPD2
2.99166e-13	-0.352947	8.4335e-09	down	CEACAM6
1.05758e-143	-0.352878	2.98131e-139	down	FTH1
6.76134e-230	-0.352828	1.90602e-225	down	ANP32E
2.89009e-205	-0.352536	8.14717e-201	down	GADD45GIP1
1.76446e-156	-0.352482	4.974e-152	down	UQCC2
6.01358e-250	-0.349936	1.69523e-245	down	PRAME
4.14916e-266	-0.348291	1.16965e-261	down	TRMT112
1.50859e-136	-0.347352	4.25272e-132	down	NAP1L1
1.23857e-156	-0.34693	3.49152e-152	down	CCNB1
5.19634e-230	-0.34692	1.46485e-225	down	PSMA2
7.18912e-138	-0.346686	2.02661e-133	down	COX5A
1.56996e-199	-0.34598	4.42571e-195	down	S100A13
4.22949e-183	-0.344341	1.19229e-178	down	NDUFS6
4.34505e-226	-0.34326	1.22487e-221	down	ANP32B
4.55272e-246	-0.342363	1.28341e-241	down	RPL4
1.4415e-94	-0.339177	4.06357e-90	down	CYB5B
1.20842e-182	-0.337783	3.40655e-178	down	DCTPP1
4.47729e-182	-0.337383	1.26215e-177	down	EIF1AX
1.11417e-201	-0.337076	3.14085e-197	down	MZT2B
3.97574e-111	-0.336149	1.12076e-106	down	TMEM238
1.67324e-259	-0.334734	4.71686e-255	down	TMEM147
1.68834e-112	-0.334421	4.75943e-108	down	RABAC1
1.50858e-72	-0.332855	4.25268e-68	down	RPL31
4.4116e-228	-0.332656	1.24363e-223	down	PIH1D1
1.08493e-174	-0.332295	3.05841e-170	down	RAD21
1.33838e-140	-0.331909	3.7729e-136	down	UCHL1
6.99031e-37	-0.331345	1.97057e-32	down	CYP2B6
3.62639e-269	-0.33077	1.02228e-264	down	NUDT1
1.27474e-152	-0.3307	3.5935e-148	down	CLPTM1
1.86507e-38	-0.329174	5.25764e-34	down	MSLN
3.74582e-92	-0.326885	1.05595e-87	down	SNHG9
4.22151e-127	-0.326073	1.19004e-122	down	IGHG4
1.32421e-124	-0.324531	3.73295e-120	down	RPL22L1
2.57462e-186	-0.324117	7.25785e-182	down	EIF3E
7.74413e-277	-0.32406	2.18307e-272	down	CD3EAP
7.52574e-95	-0.323934	2.12151e-90	down	CYBA
7.52203e-240	-0.32368	2.12046e-235	down	SSB
9.54392e-241	-0.323298	2.69043e-236	down	NDUFS2
1.72305e-99	-0.322565	4.85729e-95	down	KRT6B
2.27201e-189	-0.322267	6.40479e-185	down	FKBP4
1.03174e-230	-0.322194	2.90849e-226	down	DDX21
2.53973e-196	-0.320543	7.1595e-192	down	NPW
4.87735e-254	-0.319618	1.37492e-249	down	SF3B6
2.15491e-178	-0.319097	6.07468e-174	down	RPL15
8.61535e-239	-0.318717	2.42867e-234	down	FSCN1
1.18275e-171	-0.318514	3.33417e-167	down	EIF4EBP1
1.08886e-95	-0.31573	3.0695e-91	down	RPS29
5.74113e-159	-0.31562	1.61842e-154	down	RPL24
8.36935e-284	-0.315612	2.35932e-279	down	GPATCH4
3.39294e-136	-0.315607	9.56471e-132	down	LAMTOR2
5.13136e-254	-0.315485	1.44653e-249	down	YWHAB
2.43908e-211	-0.315206	6.87578e-207	down	UBE2M
1.60875e-136	-0.31512	4.53508e-132	down	AKT2
6.2556e-190	-0.314549	1.76345e-185	down	SERPINH1
1.46174e-279	-0.314257	4.12063e-275	down	NIFK
3.2593e-173	-0.31407	9.18798e-169	down	FAU
4.91466e-192	-0.314061	1.38544e-187	down	BRIX1
7.28991e-120	-0.313753	2.05502e-115	down	GPRC5A
1.37169e-266	-0.313614	3.86679e-262	down	PYCR1
1.03587e-34	-0.313482	2.92013e-30	down	CBX6
9.36605e-208	-0.313127	2.64029e-203	down	HMGB3
5.21416e-111	-0.313078	1.46987e-106	down	ACTN4
1.22825e-168	-0.313032	3.46244e-164	down	COX4I1
1.04034e-164	-0.313023	2.93273e-160	down	CCDC85B
2.75239e-205	-0.312876	7.75899e-201	down	CYC1
8.99157e-204	-0.312546	2.53472e-199	down	CTU1
2.83544e-276	-0.312277	7.9931e-272	down	FAM136A
6.27356e-214	-0.31211	1.76852e-209	down	MRPS16
1.65441e-232	-0.311611	4.66377e-228	down	SNRPA1
3.37501e-70	-0.311319	9.51416e-66	down	ARID5B
2.58577e-68	-0.310995	7.28928e-64	down	S100A11
1.20058e-185	-0.31074	3.38442e-181	down	PGP
5.46307e-112	-0.310684	1.54004e-107	down	FAM213A
1.72296e-234	-0.31056	4.85701e-230	down	SLC39A4
5.95316e-133	-0.309063	1.6782e-128	down	COMTD1
1.58061e-88	-0.308997	4.45575e-84	down	GSTM3
5.18821e-198	-0.308901	1.46256e-193	down	FADS1
1.40116e-140	-0.308389	3.94987e-136	down	KIAA0101
6.17002e-162	-0.30827	1.73933e-157	down	RPLP2
2.83755e-301	-0.308176	7.99905e-297	down	PSMD1
1.70932e-12	-0.308095	4.81857e-08	down	NGFRAP1
3.26754e-205	-0.30791	9.21119e-201	down	STRAP
2.14696e-170	-0.306927	6.05227e-166	down	LSM5
5.00886e-87	-0.306225	1.412e-82	down	CALM3
1.0236e-206	-0.30608	2.88554e-202	down	NDUFA12
1.94236e-141	-0.305173	5.4755e-137	down	TUBA1A
6.99336e-222	-0.305047	1.97143e-217	down	MRPS21
2.03697e-193	-0.30488	5.74223e-189	down	NDUFAB1
5.60315e-224	-0.304743	1.57953e-219	down	RPL37A
1.12686e-49	-0.30393	3.17661e-45	down	ETHE1
3.50125e-35	-0.303499	9.87004e-31	down	PDIA2
7.55225e-189	-0.302814	2.12898e-184	down	TPX2
1.81594e-185	-0.302495	5.11913e-181	down	RPS8
1.88692e-142	-0.301579	5.31923e-138	down	KPNA2
7.94134e-142	-0.30086	2.23866e-137	down	GGCT
3.8436e-200	-0.300689	1.08351e-195	down	CDX1
3.42182e-255	-0.300612	9.6461e-251	down	RHOBTB3
1.25381e-109	-0.300362	3.53449e-105	down	LDHA
2.03519e-164	-0.300348	5.7372e-160	down	PDCD6
4.11201e-196	-0.29847	1.15917e-191	down	MRPS26
5.06822e-172	-0.298287	1.42873e-167	down	SET
2.09789e-243	-0.298245	5.91395e-239	down	LTBP4
3.2856e-174	-0.297417	9.26212e-170	down	PSMB1
6.52211e-129	-0.297293	1.83858e-124	down	CFL1
9.11192e-196	-0.296947	2.56865e-191	down	FAM60A
9.03112e-109	-0.296752	2.54587e-104	down	DMPK
1.28894e-156	-0.296733	3.63352e-152	down	TCEB2
3.28799e-175	-0.296537	9.26886e-171	down	NACA
2.77572e-138	-0.295909	7.82475e-134	down	TXN
1.21885e-218	-0.295764	3.43594e-214	down	RUVBL1
3.38721e-124	-0.295639	9.54855e-120	down	ARPC1B
2.12643e-280	-0.295625	5.9944e-276	down	NOSIP
3.07271e-208	-0.295504	8.66197e-204	down	RCN2
1.6139e-155	-0.295208	4.54958e-151	down	DYNLL1
1.62998e-144	-0.295012	4.59491e-140	down	CDK1
7.09436e-146	-0.294611	1.9999e-141	down	PPP2R1A
1.5508e-208	-0.294582	4.37171e-204	down	LSM7
5.79116e-104	-0.293979	1.63253e-99	down	CBX5
3.08671e-118	-0.293458	8.70143e-114	down	UQCRFS1
8.1219e-174	-0.293048	2.28956e-169	down	SHMT2
2.52501e-143	-0.292959	7.118e-139	down	SMC6
1.03535e-209	-0.292615	2.91865e-205	down	EIF2S2
2.1594e-139	-0.292047	6.08734e-135	down	DEK
2.19188e-148	-0.291348	6.1789e-144	down	DRAP1
7.69086e-182	-0.291133	2.16805e-177	down	MDFI
4.86037e-92	-0.291063	1.37014e-87	down	CST6
3.99426e-106	-0.29058	1.12598e-101	down	SLC25A5
8.40968e-137	-0.290372	2.37069e-132	down	SLC39A10
1.77933e-130	-0.290212	5.01592e-126	down	SMC4
1.31427e-233	-0.289631	3.70493e-229	down	ISOC2
4.90523e-214	-0.289264	1.38279e-209	down	PHB2
2.83969e-126	-0.288569	8.00508e-122	down	BUB3
1.55845e-116	-0.287941	4.39327e-112	down	CISD1
3.12328e-166	-0.287457	8.80454e-162	down	PSMB4
1.24192e-168	-0.28709	3.50098e-164	down	GEMIN7
7.36113e-150	-0.284634	2.0751e-145	down	RAB25
8.59455e-63	-0.284416	2.4228e-58	down	TMEM258
1.44411e-244	-0.284012	4.07094e-240	down	DKC1
5.53873e-72	-0.283843	1.56137e-67	down	C9orf16
0	-0.283275	0	down	SKAP2
1.27122e-214	-0.283073	3.58358e-210	down	RPL9
4.95762e-117	-0.282652	1.39755e-112	down	CYP2W1
2.06936e-225	-0.282366	5.83353e-221	down	PHGDH
5.68893e-259	-0.280953	1.60371e-254	down	PSMD3
2.27e-193	-0.280882	6.39914e-189	down	SRM
6.90768e-217	-0.279748	1.94727e-212	down	CDA
1.09762e-90	-0.279488	3.09418e-86	down	PLP2
9.08792e-193	-0.279386	2.56188e-188	down	POLR2K
2.92435e-128	-0.278308	8.24373e-124	down	H2AFV
1.11073e-211	-0.278136	3.13114e-207	down	ENY2
9.39362e-179	-0.27799	2.64806e-174	down	SNRPD3
7.84383e-201	-0.27795	2.21118e-196	down	MRPL14
2.26835e-212	-0.277312	6.39448e-208	down	CNPY2
1.33678e-167	-0.276648	3.76839e-163	down	HDGF
2.68161e-133	-0.276191	7.55946e-129	down	AMHR2
3.85491e-192	-0.274603	1.0867e-187	down	PPIA
6.37848e-250	-0.274529	1.79809e-245	down	PLTP
5.39393e-137	-0.274092	1.52055e-132	down	EEF1D
4.39822e-173	-0.274038	1.23986e-168	down	ANAPC11
2.9549e-85	-0.273154	8.32986e-81	down	GSTP1
1.28262e-201	-0.272663	3.6157e-197	down	PAICS
1.12425e-232	-0.272484	3.16927e-228	down	DDX27
1.23188e-130	-0.272127	3.47268e-126	down	RPS9
4.07137e-186	-0.271361	1.14772e-181	down	CHCHD1
1.44676e-195	-0.27085	4.0784e-191	down	NR2F6
9.36784e-92	-0.270178	2.64079e-87	down	PRDX2
3.33712e-141	-0.270019	9.40733e-137	down	LIN28B
3.50489e-61	-0.269666	9.88029e-57	down	NOTUM
3.3546e-215	-0.269624	9.4566e-211	down	HMGA2
7.0402e-214	-0.269381	1.98463e-209	down	MIA
1.97846e-151	-0.269068	5.57728e-147	down	COX6C
1.36062e-65	-0.268563	3.83558e-61	down	MIB1
6.9211e-136	-0.268264	1.95106e-131	down	GAGE1
9.38187e-101	-0.268081	2.64475e-96	down	RPL26
6.12944e-140	-0.268063	1.72789e-135	down	UQCRH
8.00543e-166	-0.267878	2.25673e-161	down	PSMA4
1.56053e-172	-0.267401	4.39914e-168	down	RNPS1
2.029e-141	-0.267325	5.71975e-137	down	NASP
1.66062e-130	-0.26721	4.6813e-126	down	CRIP1
3.58776e-140	-0.267028	1.01139e-135	down	CDC20
7.89409e-65	-0.265717	2.22534e-60	down	FBXO2
4.23155e-156	-0.265634	1.19287e-151	down	HNRNPH3
5.58651e-133	-0.265547	1.57484e-128	down	ECI1
2.88548e-12	-0.265374	8.13415e-08	down	MT1M
1.75162e-221	-0.264772	4.9378e-217	down	URI1
9.1761e-124	-0.264651	2.58674e-119	down	NUSAP1
9.38109e-45	-0.263899	2.64453e-40	down	H2AFZ
4.75257e-163	-0.263557	1.33975e-158	down	MRPS35
0.0575331	-0.263542	1	down	C15orf48
6.78654e-173	-0.263121	1.91313e-168	down	RBM42
1.30509e-197	-0.262944	3.67904e-193	down	PSMD2
3.38496e-135	-0.262583	9.5422e-131	down	TK1
2.95432e-199	-0.262265	8.32823e-195	down	NDUFA13
0.000591513	-0.26217	1	down	DDIT4
9.69892e-146	-0.26184	2.73413e-141	down	NDUFB10
3.65865e-192	-0.261789	1.03137e-187	down	TUFM
1.28758e-91	-0.261658	3.62969e-87	down	NDUFA6
5.18942e-71	-0.261443	1.4629e-66	down	C1QBP
4.09507e-205	-0.261376	1.1544e-200	down	EIF5B
1.08204e-174	-0.260686	3.05027e-170	down	POMP
1.54489e-106	-0.259861	4.35504e-102	down	RPL22
4.46205e-216	-0.259398	1.25785e-211	down	FAM105A
1.05564e-131	-0.259094	2.97584e-127	down	EBPL
9.36153e-137	-0.259082	2.63902e-132	down	C11orf31
1.39906e-134	-0.258726	3.94394e-130	down	PNMA5
2.65908e-231	-0.258372	7.49595e-227	down	CEBPA
4.81599e-199	-0.25825	1.35763e-194	down	UBE2T
6.09867e-128	-0.257935	1.71922e-123	down	RPS3A
1.67999e-123	-0.257701	4.73589e-119	down	CD320
9.16067e-139	-0.257626	2.58239e-134	down	C2
2.41835e-186	-0.256827	6.81733e-182	down	LSM2
1.39054e-120	-0.25667	3.91994e-116	down	MLF2
1.89506e-180	-0.256081	5.34218e-176	down	SERBP1
2.7417e-167	-0.255972	7.72885e-163	down	APOA1BP
2.57145e-150	-0.255224	7.24892e-146	down	ASPM
1.78052e-187	-0.254769	5.01929e-183	down	VPS35
1.54787e-136	-0.254634	4.36345e-132	down	FAM96B
4.55718e-151	-0.254447	1.28467e-146	down	BIRC5
4.27938e-199	-0.25376	1.20636e-194	down	FN1
3.15323e-171	-0.253717	8.88896e-167	down	SPON2
3.13798e-150	-0.253236	8.84597e-146	down	DNPH1
0	-0.253208	0	down	RP11-357H14.17
5.56218e-175	-0.252338	1.56798e-170	down	TARS
7.56333e-159	-0.251913	2.1321e-154	down	CDKN3
9.04001e-154	-0.251847	2.54838e-149	down	PIGT
2.46253e-151	-0.251511	6.94188e-147	down	CPNE1
4.46751e-186	-0.251269	1.25939e-181	down	DDX39A
1.95098e-152	-0.251097	5.49982e-148	down	SSRP1
4.63894e-97	-0.251052	1.30772e-92	down	ATP5B
3.18397e-73	-0.250581	8.9756e-69	down	RPS23
8.08298e-161	-0.250181	2.27859e-156	down	MRPL4

## Sheet: up
p_val	avg_logFC	p_val_adj	UpDown	gene
0	2.60834	0	up	SCGB3A1
0	2.35587	0	up	TFF2
0	2.34616	0	up	LGALS2
0	2.22674	0	up	IGHA1
0	2.18979	0	up	GC
0	2.08513	0	up	TM4SF4
0	1.99373	0	up	AMBP
0	1.94381	0	up	FXYD2
0	1.9198	0	up	FGF19
0	1.87672	0	up	CLU
0	1.86865	0	up	MUC5AC
0	1.78142	0	up	MUC5B
0	1.70267	0	up	CA2
0	1.65004	0	up	FCGBP
0	1.63993	0	up	UGT2B15
0	1.62632	0	up	GSTA1
0	1.4917	0	up	MUC6
0	1.41753	0	up	DUOX2
0	1.40237	0	up	DPCR1
0	1.39867	0	up	GSTA2
0	1.34511	0	up	ARL14
0	1.32344	0	up	CYB5A
0	1.31157	0	up	ANXA13
0	1.28169	0	up	AKR1B10
0	1.27674	0	up	CYP3A5
0	1.23881	0	up	SERPING1
0	1.22418	0	up	FOS
0	1.22056	0	up	KLF6
0	1.17271	0	up	DUSP1
0	1.12434	0	up	XIST
0	1.11489	0	up	AKR7A3
0	1.09186	0	up	CES1
0	1.08276	0	up	DUOXA2
0	1.06712	0	up	SLC26A3
0	1.06691	0	up	FOSB
0	1.05362	0	up	ZFP36
0	1.04018	0	up	ANXA4
0	1.00471	0	up	UGT2A3
0	1.00391	0	up	SLC13A1
0	1.00118	0	up	ISG20
0	0.937654	0	up	ONECUT2
0	0.923701	0	up	ALDOB
0	0.922219	0	up	SLC4A4
0	0.905822	0	up	FAM46A
0	0.902064	0	up	EGR1
0	0.883028	0	up	DEFB1
0	0.878012	0	up	C8orf4
0	0.845804	0	up	AGT
0	0.844935	0	up	PAH
0	0.842538	0	up	CXCL2
0	0.842081	0	up	PIGR
0	0.812632	0	up	ANXA5
0	0.802099	0	up	BIRC3
0	0.767554	0	up	SPP1
0	0.765674	0	up	SLC3A1
0	0.761998	0	up	ALDH1A1
0	0.758735	0	up	AKR1C3
0	0.758225	0	up	CST3
0	0.746755	0	up	TESC
0	0.744449	0	up	TMSB4X
0	0.743008	0	up	KLK11
0	0.741935	0	up	MIDN
0	0.730448	0	up	MMP7
0	0.726637	0	up	PTGR1
0	0.72597	0	up	CLDN10
0	0.718598	0	up	METTL7A
0	0.71541	0	up	RP1-60O19.1
0	0.713646	0	up	TTR
0	0.712416	0	up	WEE1
0	0.707575	0	up	TTN
0	0.707152	0	up	SNRPN
0	0.693334	0	up	SQSTM1
0	0.667849	0	up	CYSTM1
0	0.666773	0	up	HBEGF
0	0.662032	0	up	SYT8
0	0.655133	0	up	AES
0	0.649872	0	up	CFH
0	0.6391	0	up	JUND
0	0.638232	0	up	NR0B2
0	0.637524	0	up	FAM102A
0	0.635135	0	up	PLD1
0	0.634755	0	up	ADH1C
0	0.63023	0	up	HPGD
0	0.617779	0	up	SERPINA5
0	0.613209	0	up	NFIC
0	0.607882	0	up	AQP1
0	0.59751	0	up	B2M
0	0.596403	0	up	HLA-A
0	0.595708	0	up	SERPINA6
0	0.592297	0	up	ETV1
0	0.579883	0	up	ADAM28
0	0.563283	0	up	HLA-E
0	0.562924	0	up	FAM107B
0	0.558913	0	up	IQGAP2
0	0.554929	0	up	CHST4
0	0.550156	0	up	SARAF
0	0.542686	0	up	B3GNT7
0	0.541883	0	up	ALDH3A2
0	0.540865	0	up	CAPN2
0	0.539677	0	up	SLC15A1
0	0.535286	0	up	MUC3A
0	0.529966	0	up	PDK4
0	0.525373	0	up	SLC25A25
0	0.52373	0	up	TMEM86B
0	0.522451	0	up	RDH12
0	0.522237	0	up	BEX5
0	0.519252	0	up	HS3ST1
0	0.516941	0	up	KCNJ15
0	0.516691	0	up	AADAC
0	0.51609	0	up	F5
0	0.51011	0	up	NR2F1
0	0.509079	0	up	DDX5
0	0.507733	0	up	BMP2
0	0.498076	0	up	HLA-C
0	0.491246	0	up	BHLHE41
0	0.488585	0	up	HGD
0	0.484382	0	up	SUCLG2
0	0.482922	0	up	B3GALT2
0	0.476956	0	up	EPHX1
0	0.474321	0	up	DUSP5
0	0.467308	0	up	CA9
0	0.465686	0	up	CSRNP1
0	0.462102	0	up	AKR1C4
0	0.46082	0	up	AGR3
0	0.455258	0	up	DEPDC1B
0	0.446075	0	up	CYP4F3
0	0.445153	0	up	ONECUT1
0	0.438698	0	up	SERPINA4
0	0.437648	0	up	EPB41L4A
0	0.425784	0	up	MYOM1
0	0.419667	0	up	PIK3C2G
0	0.418521	0	up	PLLP
0	0.416645	0	up	KIF12
0	0.411696	0	up	DACH1
0	0.410174	0	up	BAAT
0	0.409659	0	up	KCNJ16
0	0.402413	0	up	C14orf105
0	0.399229	0	up	FRMD4B
0	0.398516	0	up	SLC38A11
0	0.396901	0	up	SLC17A4
0	0.394264	0	up	RALYL
0	0.388344	0	up	SGMS2
0	0.388042	0	up	DPYD
0	0.38478	0	up	ACE2
0	0.384747	0	up	IGFALS
0	0.384047	0	up	ASGR2
0	0.383211	0	up	LINC00261
0	0.378184	0	up	RIC3
0	0.374369	0	up	PLK3
0	0.372079	0	up	COLCA1
0	0.362898	0	up	CA4
0	0.360843	0	up	MOGAT1
0	0.359367	0	up	GLIS3
0	0.355169	0	up	DLGAP1
0	0.353024	0	up	ZNF117
0	0.351611	0	up	MIR22HG
0	0.348205	0	up	SPINK5
0	0.347723	0	up	BBOX1
0	0.337173	0	up	APCDD1
0	0.336005	0	up	RAP1GAP
0	0.332559	0	up	SLC16A7
0	0.331353	0	up	FAM150B
0	0.330156	0	up	RP11-554I8.2
0	0.329177	0	up	PFKFB3
0	0.32081	0	up	CYP4V2
0	0.319118	0	up	CFI
0	0.313908	0	up	CYP2C18
0	0.312983	0	up	KCNC4
0	0.31188	0	up	SPOCK2
0	0.306211	0	up	SCGB2A1
0	0.302668	0	up	LINC01207
0	0.302273	0	up	SMPD3
0	0.301513	0	up	CREB5
0	0.299724	0	up	CYP4F11
0	0.298043	0	up	PDZK1
0	0.297554	0	up	AOX1
0	0.297277	0	up	CCDC141
0	0.295346	0	up	DCDC2
0	0.293858	0	up	GRAMD1B
0	0.291554	0	up	CRIP2
0	0.287594	0	up	ELOVL7
0	0.286226	0	up	GABRB3
0	0.284688	0	up	BNIP3
0	0.280897	0	up	C2CD4C
0	0.280612	0	up	SLC1A1
0	0.278609	0	up	PTPRN2
0	0.275717	0	up	C1orf132
0	0.27245	0	up	SULT1C4
0	0.271957	0	up	TRIM22
0	0.269692	0	up	AHCYL2
0	0.265514	0	up	ZNF626
0	0.26527	0	up	HHLA2
0	0.263473	0	up	TTLL7
0	0.262392	0	up	GJA1
0	0.262102	0	up	GPT
0	0.26098	0	up	TNNI2
0	0.259779	0	up	SLC16A4
0	0.25958	0	up	ERICH5
0	0.258029	0	up	ALDH1A2
0	0.252962	0	up	TCN2
2.40254e-307	0.483203	6.77275e-303	up	UBC
5.85719e-305	1.42769	1.65114e-300	up	JCHAIN
1.2453e-304	0.441422	3.5105e-300	up	MMP1
2.277e-304	0.400758	6.41887e-300	up	HSD17B4
1.50623e-302	0.553068	4.24607e-298	up	TST
1.46708e-301	0.573351	4.13571e-297	up	ABHD2
5.78836e-301	0.510573	1.63174e-296	up	PPDPF
1.45577e-300	0.467013	4.10382e-296	up	AKR1C2
4.62852e-299	0.288904	1.30478e-294	up	KLF9
5.98745e-299	0.77681	1.68786e-294	up	JUN
7.24189e-299	0.609684	2.04149e-294	up	WSB1
5.84843e-298	0.41377	1.64867e-293	up	TMEM30B
1.9798e-297	0.481678	5.58106e-293	up	CMBL
5.44792e-297	0.809538	1.53577e-292	up	MGST1
2.63559e-296	0.398175	7.42973e-292	up	DUSP4
1.66101e-293	0.461321	4.68238e-289	up	SDCBP2
3.89766e-293	0.448224	1.09875e-288	up	LIPH
2.18778e-291	0.388272	6.16734e-287	up	CRYZ
4.46958e-291	0.540994	1.25997e-286	up	CIRBP
4.23068e-290	0.708751	1.19263e-285	up	ANPEP
2.30294e-289	0.501865	6.49199e-285	up	DUSP6
8.98711e-288	0.470039	2.53347e-283	up	LYPD6B
8.74201e-287	0.552799	2.46437e-282	up	CD59
2.24341e-286	0.359331	6.32418e-282	up	CCL28
2.63468e-286	0.362628	7.42717e-282	up	ANO1
2.80725e-286	0.463046	7.91363e-282	up	SGK1
2.16597e-285	0.387967	6.10587e-281	up	RNF128
8.86281e-285	0.684296	2.49843e-280	up	ECM1
3.49033e-284	0.629729	9.83925e-280	up	ATP1A1
5.00397e-283	0.439392	1.41062e-278	up	SHROOM3
2.04821e-282	0.377253	5.77391e-278	up	FAM3D
3.38313e-282	0.927763	9.53706e-278	up	AREG
1.02881e-280	0.459645	2.90023e-276	up	NPDC1
1.03129e-280	0.574116	2.9072e-276	up	CFTR
1.08433e-280	0.422394	3.05672e-276	up	CTSD
1.39796e-280	0.77942	3.94086e-276	up	NFKBIA
1.6246e-280	0.496638	4.57974e-276	up	SPATS2L
2.13819e-280	0.40668	6.02757e-276	up	AMN
8.84121e-279	0.323091	2.49234e-274	up	RGS3
1.03495e-278	0.678144	2.91754e-274	up	MAFF
1.31823e-278	0.54101	3.71608e-274	up	VSIG1
4.33664e-278	0.345732	1.2225e-273	up	SMIM6
1.06555e-277	0.442074	3.00377e-273	up	VNN1
2.47659e-276	0.383954	6.98151e-272	up	SLC14A1
1.499e-275	0.290323	4.22568e-271	up	CRP
1.61742e-275	0.265897	4.5595e-271	up	GEM
4.07914e-275	0.281889	1.14991e-270	up	C6orf141
2.31883e-274	0.548387	6.53679e-270	up	HNMT
1.23037e-272	0.265059	3.46842e-268	up	CTTNBP2
1.69492e-272	0.786709	4.77797e-268	up	AGR2
2.68995e-272	0.440011	7.58298e-268	up	CCPG1
1.70761e-271	0.292711	4.81374e-267	up	SLC9A1
2.04879e-271	0.372896	5.77555e-267	up	ASPHD1
2.29349e-267	0.421436	6.46535e-263	up	HLA-B
1.82531e-265	0.499585	5.14555e-261	up	CLDN2
1.49375e-263	0.507447	4.21089e-259	up	HLA-DRB5
1.67722e-263	0.302731	4.72808e-259	up	KCNK5
8.90744e-263	0.808432	2.51101e-258	up	IFI6
2.24167e-262	0.800614	6.31928e-258	up	ATF3
3.25973e-260	0.744585	9.18917e-256	up	SMIM24
3.7167e-259	0.44814	1.04774e-254	up	ERRFI1
2.80742e-258	0.691127	7.91413e-254	up	JUNB
2.72923e-256	0.405866	7.6937e-252	up	NEDD9
1.07859e-255	0.453767	3.04054e-251	up	UQCRQ
1.98655e-255	0.611994	5.6001e-251	up	CALD1
1.2131e-254	0.433563	3.41972e-250	up	EPHA2
5.40773e-254	0.336962	1.52444e-249	up	ERN2
7.69023e-249	0.419027	2.16788e-244	up	SLC44A4
1.27779e-246	0.528882	3.60208e-242	up	ADRA2A
8.88855e-246	0.398316	2.50568e-241	up	ECHDC2
1.79456e-245	0.25611	5.05887e-241	up	NOSTRIN
2.68407e-245	0.561019	7.56639e-241	up	NFKBIZ
3.1503e-245	0.36224	8.88068e-241	up	RASEF
4.32962e-243	0.264495	1.22052e-238	up	MAP9
5.32714e-242	0.492025	1.50172e-237	up	C12orf75
2.92941e-241	0.356289	8.258e-237	up	HNF1B
1.06747e-240	0.38372	3.0092e-236	up	LMBRD1
1.33555e-240	0.418226	3.76492e-236	up	ZC3H12A
5.96364e-240	0.265186	1.68115e-235	up	ARHGEF40
1.03922e-239	0.611194	2.92955e-235	up	ZG16B
9.99381e-238	0.40939	2.81725e-233	up	RAB11FIP2
1.01997e-236	0.266743	2.87529e-232	up	PTPRH
2.74196e-235	0.42249	7.72959e-231	up	SRSF5
7.40797e-234	0.506738	2.08831e-229	up	PNRC1
6.51184e-233	0.264469	1.83569e-228	up	FHIT
7.11523e-233	0.385635	2.00578e-228	up	AFF4
7.83081e-233	0.442634	2.20751e-228	up	PLXNB2
2.07256e-232	0.306491	5.84256e-228	up	SEMA6A
2.1082e-232	0.26395	5.94302e-228	up	IYD
9.51371e-231	0.253311	2.68192e-226	up	FA2H
2.02621e-230	0.439291	5.71189e-226	up	SCP2
2.19999e-230	0.317476	6.20176e-226	up	HOMER2
3.53496e-230	0.485269	9.96505e-226	up	GPX2
7.64714e-230	0.404457	2.15573e-225	up	TC2N
1.50462e-229	0.673532	4.24152e-225	up	NR4A1
3.96394e-229	0.271514	1.11743e-224	up	BDH2
2.95087e-228	0.415081	8.31851e-224	up	GABARAPL1
4.28107e-228	0.314668	1.20683e-223	up	SORBS2
1.20582e-227	0.369401	3.39922e-223	up	TIPARP
1.43307e-227	0.419835	4.03982e-223	up	CNDP2
1.48865e-227	0.292894	4.19649e-223	up	MAGI1
2.60423e-227	0.27023	7.34131e-223	up	FGFR2
7.53569e-226	0.382084	2.12431e-221	up	MT-ND3
2.98027e-224	0.348796	8.40138e-220	up	IL6ST
4.3116e-224	0.327794	1.21544e-219	up	CPEB4
5.54109e-224	0.267786	1.56203e-219	up	LIMCH1
6.22124e-220	0.3454	1.75377e-215	up	CORO2A
6.84267e-219	0.677682	1.92895e-214	up	F3
2.3715e-217	0.453329	6.68525e-213	up	CLINT1
2.88606e-215	0.47452	8.1358e-211	up	CAMK2N1
1.47163e-214	0.865018	4.14851e-210	up	CRISP3
7.53646e-214	0.523139	2.12453e-209	up	HIF1A
2.52663e-213	0.437729	7.12256e-209	up	CAV2
1.05847e-211	0.386621	2.98383e-207	up	NDRG2
1.9149e-211	0.564849	5.39811e-207	up	SLC12A2
6.71417e-211	0.341574	1.89272e-206	up	MT-CYB
6.07065e-210	0.376843	1.71132e-205	up	ITM2B
1.0393e-209	0.339562	2.92979e-205	up	EPS8L3
1.16034e-209	0.415612	3.27099e-205	up	CBR1
4.12774e-209	0.591553	1.16361e-204	up	KLF2
1.05709e-208	0.4867	2.97993e-204	up	C11orf54
2.59818e-208	0.485424	7.32427e-204	up	ABCC3
5.52271e-207	0.703818	1.55685e-202	up	VTN
7.7266e-207	0.397364	2.17813e-202	up	TSPO
3.45525e-206	0.359127	9.74035e-202	up	RND1
4.90676e-205	0.628548	1.38322e-200	up	ANXA10
5.63594e-205	0.345032	1.58877e-200	up	GCLM
2.44506e-204	0.298784	6.89262e-200	up	RARRES3
2.46317e-203	0.508751	6.94367e-199	up	VMP1
6.68171e-202	0.350702	1.88357e-197	up	TNFRSF14
9.11756e-202	0.330892	2.57024e-197	up	COX7C
1.2812e-201	0.361172	3.61171e-197	up	ZBTB38
2.83342e-201	0.340142	7.98741e-197	up	DDAH1
3.18149e-201	0.474696	8.96862e-197	up	NRARP
2.58381e-200	0.255893	7.28377e-196	up	F2RL1
6.89905e-200	0.440257	1.94484e-195	up	SOCS3
2.56165e-199	0.559206	7.22128e-195	up	NR2F2
1.38956e-198	0.306976	3.91717e-194	up	TNFAIP3
1.58684e-198	0.865557	4.47331e-194	up	BTG2
7.05303e-198	0.258983	1.98825e-193	up	FBXL5
2.05783e-197	0.481537	5.80103e-193	up	LDLR
2.2433e-197	0.380237	6.32387e-193	up	NFIB
3.34323e-196	0.26567	9.42455e-192	up	STOM
1.59174e-194	0.3393	4.48711e-190	up	IFI44L
9.3181e-194	0.26203	2.62677e-189	up	MME
1.85145e-193	0.273783	5.21923e-189	up	GBP3
2.81463e-193	0.328025	7.93445e-189	up	MAP2K3
5.27382e-192	0.304609	1.48669e-187	up	SLC22A18
5.57486e-191	0.588839	1.57155e-186	up	ADI1
8.89857e-189	0.424385	2.50851e-184	up	EZR
2.68095e-188	0.288939	7.5576e-184	up	GJB1
1.30615e-187	0.519666	3.68204e-183	up	SFRP5
2.5464e-187	0.343984	7.17829e-183	up	ARHGAP26
2.75611e-187	0.417048	7.76947e-183	up	ACADVL
2.98822e-187	0.470059	8.42379e-183	up	DEFB4A
1.67981e-186	0.263494	4.73539e-182	up	DNAJC22
1.23226e-185	0.347727	3.47373e-181	up	CHP1
1.51659e-184	0.26448	4.27528e-180	up	CCNG1
2.165e-183	0.694485	6.10314e-179	up	CD74
4.15186e-182	0.353264	1.17041e-177	up	GABRP
8.55526e-181	0.410529	2.41173e-176	up	KLF5
1.52676e-180	0.317506	4.30394e-176	up	VPS37B
3.87249e-180	0.268947	1.09165e-175	up	REC8
1.00338e-178	0.322767	2.82853e-174	up	CAPN5
1.90427e-178	0.49905	5.36813e-174	up	HSD17B11
2.07223e-178	0.501843	5.84161e-174	up	MGST2
2.09454e-178	0.297471	5.90451e-174	up	MBP
8.65625e-178	0.264899	2.4402e-173	up	STXBP6
2.00698e-175	0.402497	5.65769e-171	up	SLC9A3R1
2.55782e-175	0.280836	7.21051e-171	up	DHRS9
2.53648e-174	0.381696	7.15035e-170	up	CTD-3252C9.4
4.56294e-172	0.375929	1.28629e-167	up	SDCBP
6.93313e-171	0.533422	1.95445e-166	up	RNASE1
4.66605e-170	0.371417	1.31536e-165	up	PCK1
5.34174e-170	0.508955	1.50584e-165	up	PP7080
1.65591e-167	0.269305	4.66801e-163	up	ACADM
3.17827e-167	0.358303	8.95953e-163	up	ATP1B1
6.1263e-166	0.409032	1.727e-161	up	CDKN1A
2.83482e-165	0.4287	7.99136e-161	up	GSN
2.9111e-165	0.330434	8.20639e-161	up	GADD45A
1.83989e-164	0.277568	5.18665e-160	up	ANKRD37
1.16897e-158	0.365377	3.29534e-154	up	RBM47
3.03806e-158	0.311077	8.56428e-154	up	LMO7
3.78972e-156	1.10571	1.06832e-151	up	ALB
4.23322e-156	0.367206	1.19335e-151	up	MACF1
1.70767e-155	0.305816	4.81393e-151	up	TPM1
3.04544e-155	0.316718	8.58511e-151	up	MYRF
1.48589e-154	0.373933	4.18874e-150	up	ADM
4.48618e-154	0.450865	1.26465e-149	up	LAMP2
6.68604e-154	0.332687	1.88479e-149	up	BCL10
1.85932e-152	0.311191	5.24143e-148	up	HLA-F
2.01996e-152	0.250272	5.69428e-148	up	RBPMS
2.87745e-152	1.27924	8.11154e-148	up	IGHA2
1.23803e-151	0.424216	3.49002e-147	up	GOLM1
2.56017e-151	0.284299	7.21712e-147	up	HHEX
3.75161e-151	0.315823	1.05758e-146	up	FGG
6.91272e-151	0.26474	1.9487e-146	up	GDA
1.02891e-150	0.358936	2.9005e-146	up	GSTK1
1.11242e-150	0.304598	3.13592e-146	up	NFIA
4.66504e-150	1.01908	1.31507e-145	up	TFF3
1.69476e-149	0.390904	4.77752e-145	up	VPS13A
2.63885e-149	0.402122	7.43891e-145	up	CXADR
5.8483e-149	0.265112	1.64864e-144	up	SLC28A2
1.01124e-148	0.408153	2.85069e-144	up	FBLIM1
3.57099e-148	0.726475	1.00666e-143	up	PHLDA2
6.56666e-148	0.256467	1.85114e-143	up	FMO5
1.53423e-146	0.476555	4.32499e-142	up	AKAP9
1.93289e-146	0.321275	5.44882e-142	up	SERINC2
8.037e-145	0.333702	2.26563e-140	up	RTN4
3.79248e-144	0.374002	1.0691e-139	up	SH3YL1
3.87082e-144	0.54843	1.09119e-139	up	IER2
4.04915e-143	0.336117	1.14146e-138	up	TM4SF1
1.47979e-142	0.322374	4.17154e-138	up	NDUFC1
2.21521e-142	0.388952	6.24466e-138	up	NEAT1
3.87998e-142	0.281543	1.09377e-137	up	GLRX
8.51602e-142	0.917285	2.40067e-137	up	GADD45B
1.19242e-140	0.401037	3.36143e-136	up	HNRNPH1
1.95202e-139	0.510499	5.50275e-135	up	CXCL6
2.81753e-139	0.391177	7.94263e-135	up	SEPP1
6.24157e-139	0.358944	1.7595e-134	up	PLPP2
3.20935e-138	0.422154	9.04715e-134	up	PLIN2
4.28343e-138	0.326986	1.2075e-133	up	GALE
1.2426e-136	0.633143	3.5029e-132	up	IER3
3.29236e-136	0.40532	9.28115e-132	up	HLA-DQB1
3.44272e-136	0.336515	9.70502e-132	up	CANX
4.91954e-136	0.268731	1.38682e-131	up	CLCN3
8.04337e-136	0.338233	2.26743e-131	up	STARD10
8.24573e-136	0.299203	2.32447e-131	up	TES
8.36083e-136	0.335283	2.35692e-131	up	AKAP13
2.36952e-135	0.342713	6.67966e-131	up	TRIB1
1.1143e-134	0.368371	3.14122e-130	up	IFI27
1.13664e-134	0.273422	3.20418e-130	up	BORCS7
6.6787e-134	0.680947	1.88272e-129	up	CXCL8
1.13862e-133	0.298136	3.20977e-129	up	MLPH
1.4213e-132	0.994201	4.00664e-128	up	CST1
3.03724e-132	0.431331	8.56199e-128	up	CAPN12
3.70721e-131	0.339624	1.04506e-126	up	SDC1
1.53453e-130	0.297242	4.32584e-126	up	MSMB
8.93116e-130	0.29139	2.51769e-125	up	TMEM59
3.29588e-129	0.25542	9.29107e-125	up	USH1C
3.43751e-129	0.448974	9.69034e-125	up	CCNL1
3.44301e-129	0.314734	9.70585e-125	up	ZFAND5
2.26254e-128	0.262286	6.37809e-124	up	GOT1
9.01295e-128	0.37937	2.54075e-123	up	ZFP36L2
1.39543e-127	0.310467	3.9337e-123	up	SMIM22
2.62315e-127	0.297873	7.39465e-123	up	TLE4
2.38687e-126	0.425145	6.7286e-122	up	RSRP1
1.48087e-125	0.284423	4.17458e-121	up	ACAA2
9.74055e-125	0.294454	2.74586e-120	up	MMP24-AS1
1.00054e-124	0.326359	2.82053e-120	up	TRAK1
2.65152e-124	0.400129	7.47464e-120	up	MPP6
3.23092e-124	0.29461	9.10796e-120	up	ARF4
1.84279e-123	0.278447	5.19482e-119	up	HLA-DQA1
2.64183e-123	0.337298	7.44732e-119	up	RP11-467L13.7
3.46654e-123	0.269085	9.77217e-119	up	CCDC50
4.68359e-123	0.268084	1.3203e-118	up	RASSF6
7.14525e-123	0.280344	2.01425e-118	up	UBL3
9.24884e-123	0.250696	2.60725e-118	up	TMED7
2.53292e-122	0.269994	7.1403e-118	up	MTUS1
3.77366e-122	0.286134	1.0638e-117	up	TUBB4B
3.75012e-121	0.276626	1.05716e-116	up	APIP
1.70775e-120	0.504013	4.81415e-116	up	PLAUR
2.89708e-120	1.46018	8.16688e-116	up	TFF1
4.54209e-120	0.258837	1.28042e-115	up	CHPT1
5.44095e-120	0.285239	1.5338e-115	up	SLC6A19
1.02101e-119	0.254349	2.87824e-115	up	B3GNT5
1.85108e-118	0.286641	5.2182e-114	up	RHOU
6.7938e-118	0.296788	1.91517e-113	up	ZBTB7A
4.78901e-117	0.384864	1.35002e-112	up	TOB1
2.94133e-116	0.273238	8.29161e-112	up	SPAG16
2.541e-114	0.302339	7.16307e-110	up	KDM6B
2.05428e-113	0.292115	5.79101e-109	up	SMIM14
2.64955e-113	0.273317	7.46908e-109	up	HIGD2A
2.87985e-113	0.340169	8.1183e-109	up	PIM3
4.74681e-112	0.305541	1.33813e-107	up	CTNNA1
1.33629e-111	0.32401	3.767e-107	up	ITGB1
3.07502e-111	0.280908	8.66848e-107	up	CAT
3.43454e-111	0.283545	9.68197e-107	up	AHCYL1
1.46854e-110	0.274085	4.13981e-106	up	UBE2D3
5.49334e-110	0.261818	1.54857e-105	up	PJA2
6.39696e-109	0.399592	1.8033e-104	up	SULT1C2
2.96954e-108	0.36541	8.37112e-104	up	RAB11FIP1
3.98224e-108	0.288327	1.12259e-103	up	LIMA1
8.58256e-108	0.466665	2.41942e-103	up	HLA-DPA1
3.42443e-107	0.260681	9.65345e-103	up	VAMP2
5.13744e-107	0.310712	1.44824e-102	up	BHLHE40
1.12253e-105	0.260687	3.16442e-101	up	CLK1
1.48479e-105	0.261259	4.18562e-101	up	ACAA1
1.8882e-104	0.292628	5.32283e-100	up	FKBP2
5.37461e-103	0.269455	1.5151e-98	up	OCLN
7.39493e-103	0.31125	2.08463e-98	up	CD164
1.53279e-102	0.265307	4.32095e-98	up	TMEM37
4.59595e-101	0.312878	1.2956e-96	up	SELK
5.19253e-101	0.280955	1.46377e-96	up	UBE2E3
1.01595e-100	0.294457	2.86398e-96	up	PHYH
1.15442e-100	0.259346	3.2543e-96	up	C1orf106
3.33508e-100	0.330415	9.40158e-96	up	PPP1R15A
3.96849e-100	0.45044	1.11872e-95	up	IRF1
4.00968e-100	0.2652	1.13033e-95	up	AKR1C1
8.25e-100	0.305106	2.32567e-95	up	YPEL5
8.32309e-100	0.351478	2.34628e-95	up	ELF3
1.99222e-99	0.259325	5.61607e-95	up	PLK2
4.12124e-98	0.256962	1.16178e-93	up	MUC13
5.38867e-98	0.740142	1.51907e-93	up	NUDT4
5.81807e-98	0.307829	1.64011e-93	up	EFHD2
1.47161e-97	0.280262	4.14848e-93	up	LGALS4
9.70814e-97	0.300107	2.73672e-92	up	TMPRSS2
3.63568e-96	0.437097	1.0249e-91	up	KLF4
5.99637e-96	0.337707	1.69038e-91	up	XAF1
6.71999e-96	0.258108	1.89436e-91	up	RPS27L
1.09396e-95	0.288091	3.08386e-91	up	ALDH2
5.29754e-94	0.349702	1.49338e-89	up	VSIG2
2.30214e-93	0.435407	6.48974e-89	up	RHOB
1.42589e-92	0.365601	4.01957e-88	up	MUC1
3.12154e-92	0.332672	8.79962e-88	up	TSC22D1
7.1243e-92	0.271404	2.00834e-87	up	VAMP8
1.14085e-89	0.283857	3.21607e-85	up	ERBB2IP
1.38371e-89	0.262105	3.90067e-85	up	CPD
3.0065e-89	0.282048	8.47533e-85	up	CEP57
7.42113e-89	0.272736	2.09202e-84	up	SON
2.15809e-87	1.51784	6.08364e-83	up	SPINK4
3.01536e-87	0.287201	8.50031e-83	up	YPEL2
2.64788e-86	0.256517	7.46438e-82	up	GATM
1.39394e-85	0.268165	3.92952e-81	up	BAZ2B
1.83551e-84	0.285064	5.1743e-80	up	SLPI
2.90096e-84	0.322369	8.1778e-80	up	RAP2B
1.30885e-83	0.25756	3.68964e-79	up	BAG1
1.72838e-81	0.469082	4.87231e-77	up	GDF15
7.51081e-81	0.32168	2.1173e-76	up	FAM133B
4.54614e-79	0.268802	1.28156e-74	up	DAZAP2
6.93575e-78	0.301583	1.95519e-73	up	CTSH
6.19874e-77	0.252609	1.74742e-72	up	EPS8
1.09364e-76	0.276188	3.08296e-72	up	HLA-DRA
1.5764e-76	0.252255	4.44386e-72	up	DDR1
9.73727e-75	0.428834	2.74494e-70	up	HLA-DPB1
1.69884e-74	0.271494	4.78903e-70	up	BBX
2.14002e-73	0.257592	6.03272e-69	up	SAT1
6.23732e-72	0.270637	1.7583e-67	up	CALM1
7.40841e-70	0.252686	2.08843e-65	up	TUBB2A
5.49558e-69	0.301115	1.5492e-64	up	HERPUD1
6.33974e-69	0.275284	1.78717e-64	up	MPC2
3.36945e-67	0.306494	9.49849e-63	up	HLA-DRB1
1.37185e-66	0.302761	3.86725e-62	up	MCL1
6.68872e-66	0.39634	1.88555e-61	up	ID2
2.9581e-63	0.325206	8.33888e-59	up	TAX1BP1
7.86374e-61	0.461985	2.21679e-56	up	SOD2
1.01482e-60	1.32685	2.86077e-56	up	IGKC
4.65331e-60	0.263687	1.31177e-55	up	FILIP1L
7.1386e-59	0.265359	2.01237e-54	up	CAPN8
1.99642e-54	0.475593	5.62791e-50	up	REG4
4.4426e-54	0.316388	1.25237e-49	up	LAMA3
1.7315e-53	0.300051	4.8811e-49	up	GOLIM4
1.84612e-49	0.291142	5.20422e-45	up	C11orf96
3.95305e-48	0.46079	1.11436e-43	up	KRT16
5.39351e-42	0.283852	1.52043e-37	up	N4BP2L2
5.22484e-41	0.256451	1.47288e-36	up	GCC2
2.9346e-40	0.319195	8.27264e-36	up	VIM
6.09235e-35	0.542617	1.71743e-30	up	C3
3.37774e-34	0.567729	9.52186e-30	up	IGHM
2.02736e-31	0.51759	5.71513e-27	up	ANKRD36C
7.58441e-27	0.500936	2.13805e-22	up	RBP4
5.42914e-20	0.304811	1.53048e-15	up	ZFP36L1
6.07046e-20	0.280528	1.71126e-15	up	TNFAIP2
1.35211e-17	0.388335	3.81161e-13	up	LCN2
7.29729e-15	0.273831	2.0571e-10	up	BPIFB1
5.50603e-12	1.10396	1.55215e-07	up	IGLC2
5.97751e-10	0.412245	1.68506e-05	up	CLDN18
2.3929e-06	0.502212	0.0674559	up	CCL20
0.00610056	1.06935	1	up	IGLC3
