# Supplementary material for: Single-cell dissection of remodeled inflammatory ecosystem in primary and metastatic gallbladder carcinoma
Source: Cell Discov. 2022 Oct 5;8:101. doi: 10.1038/s41421-022-00445-8 (PMC9534837; doi:10.1038/s41421-022-00445-8)
Supplement: Supplementary file 5 — Supplementary Table S4 Overview of the top100 overexpressed genes in mEPC [file 41421_2022_445_MOESM5_ESM.xlsx]

## Sheet: Signatures for top100 genes
Sustaining proliferative signaling	Evading growth suppressors_contact inhibition	Genomic instability&mutation				Invasion and metastasis	Replicative immortality		Resisting cell death		Angiogenesis	Immune response	Adaptive immune system	Deregulating cellular energetic				Tumor-promoting inflammation	Stem cell-like programs	Cell differentiation marker	Duodenal stem cells	Fetal normal intestinal epithelial markers	Fetal normal gastric epithelial markers	Mature enterocyte marker	Normal enterocyte marker	Gastric mature pit cells	Gastric isthmus cells	Gastric metallothionein cells	Gastric LYZ (+) cells	RNA metabolism & translational control	Post-translational modification	Chr19q13
RPS27A	Cell adhesion	DNA damage	Chromosomal stability	Mutation	Chrommatin remolding	RPS7	Telomere regulators	Cellular senescence	Apoptosis	Autophagy	Hypoxia-related	RPS27	UBE2S	Lipid metabolism	Insulin metabolic pathway	Metabolism of carbohydrates	Metabolism of nucleotides	IRF2BP1**	RPS7	H1F0**	STMN1	MT1G	MT1G	MDK	PHGR1	MT1G	STMN1	IGFBP2	EEF1B2	RPS19	PDCD5	TOMM40
RPS27	RPS3	NME4	RPS27A	PRSS1**	CBX3	RPS16	CCT2	RPS27A	RPS27A	TOMM22	RPS27A	STMN1	UBE2C	APOE	APOA1	GPC3	NME4		RPS16	CD9**	RAN	APOA1	OLFM4	APOA1	KRT20	SPINT2	RAN	MT1G	REG1A	RPS27	CCT2	CEACAM5
POLR2F	S100A10	TOP2A	DDX1		CENPW	RPL28	CCT3	UBE2C	PSMC4	PRAP1	PSMC4	APOC1	PSMD8	APOA2	APOE	GSEA items	APRT		RPL28	DLK1**	CCT5	MT1H	APOA1	PRAP1	PRAP1	H1-0	CCT5	MT1H	ADIRF	RPS5	CCT3	SPINT2
RAN	APOA1	DDX1	RAN		PTMA	RPL8	CCT5	UBE2S	PSMD8	TOMM40	PSMD8	MDK	CCT2	APOA1	APOA2	Reactome_Metabolism of carbohydrates	GSEA items		RPL8		TOP2A	APOA2	MT1H	PHGR1	OLFM4	KRT20	TOP2A	GSEA items	GSEA items	RPS10	CCT5	EGLN2
PSMC4	IGF2	RPS27A	CCT2		HMGA1	RPS5	POLR2F	H1-0	H1F0	GSEA items	EGLN2	UBE2C	TF	APOC1	GPC3		Reactome_Metabolism of nucleotides		RPS10		CENPF	PRAP1	KRT20	ADIRF	Based on HPA database	CEACAM5	CENPF	BUSSLINGER_GASTRIC_METALLOTHIONEIN_ CELLS	BUSSLINGER_GASTRIC_LYZ_POSITIVE_CELLS	RPL13A	PFDN2	DMWD
PSMD8	MDK	PSMC4	CCT3		ANP32E	RPL35	GSEA items	EEF1B2*	TOP2A	REACTOME_MITOPHAGY	S100A4	IGF2	PSMC4	PLD3	TF				RPL13		TOMM40	KRT20	PHGR1	GSEA items		PHGR1	UBE2C			RPS21	PDIA6	FBL
UBE2C	CDKN2A	PSMD8	CCT5		PIH1D1	RPS21	GOBP_ESTABLISHMENT_OF_PROTEIN_LOCALIZA IZATION_TO_TELOMERE	GSEA items	GSEA items	KEGG_Autophagy_animal	GPC3	IGFBP2	HSPA6	RAN	PDIA6				RPS2		EIF3K	GSEA items	GSEA items	BUSSLINGER_DUODENAL_MATURE_ENTEROCYTES		FOXA3	NCL			RPS24	HSPA6	RPL13A
UBE2S	IGFBP2	UBE2C	H1-0		RUVBL1	CCT5	REACTOME_Telomere Maintenance	REACTOME_CELLULAR_SENESCENCE	REACTOME_PROGRAMMED_CELL_DEATH		GSEA items	S100A4	POLR2F	GSEA items	IGF2				RPS19		EEF1B2	DESCARTES_FETAL_INTESTINE_INTESTINAL_EPITHELIAL_CELLS	DESCARTES_FETAL_STOMACH_MUC13_DMBT1_POSITIVE_CELLS			GSEA items	PDIA6			RPS7	RPS27A	PLD3
CDKN2A	CD9	UBE2S	TOP2A		HMGA2	CCT3			REACTOME_APOPTOSIS		REACTOME_CELLULAR_RESPONSE_TO_HYPOXIA	APOE	OLFM4	GOBP_REGULATION_OF_CHOLESTEROL_ESTERIFICATION	IGFBP2				RPL18A		FBL					BUSSLINGER_GASTRIC_MATURE_PIT_CELLS	S100A10			RPS16	RPS2	IRF2BP1
TOP2A	OLFM4	GSEA items	CENPF		HMGB3	RPL18A			HALLMARK_APOPTOSIS		HALLMARK_Hypoxia	ADIRF	PLD3	GOBP_POSITIVE_REGULATION_OF_CHOLESTEROL_ESTERIFICATION	GSEA items				RPL13A		NCL						GSEA items			RPL35A	PSMC4	EIF3K
CENPF	SPINT2	MODULE_244 Response to DNA damage	UBE2C		NASP	RPL13A						HSPA6	APRT	REACTOME_Metabolism of lipids	REACTOME_REGULATION_OF_INSULIN_LIKE_GROWTH_FACTOR_IGF_TRANSPORT_AND_UPTAKE_BY_INSULIN_LIKE_GROWTH_FACTOR_BINDING_PROTEINS_IGFBPS				RPS3		CCT2						BUSSLINGER_GASTRIC_ISTHMUS_CELLS			RPS2	PSMD8	UBE2S
CKS1B	GSEA items	REACTOME_G1_S_DNA_DAMAGE_CHECKPOINTS	FBL		HMGB1	RPS3						PTMS	GSEA items						RPL35A		MT1G									RPL35	APOA1	FOXA3
CENPW	GOBP_REGULATION_OF_CELL_ADHESION	REACTOME_DNA_REPLICATION	CENPW		HMGB2	NCL						CXCL5	Reactome_Adaptive Immune System						RPS18		CD9									RPS3	UBE2C	APOC1
STMN1			IGF2		GSEA items	RPS15A						C19orf48**	Reactome_Innate Immune System						EIF3K		DMBT1									RPS27A	UBE2S	APOE
RANBP1			FOXA3		GOBP_Chromatin remodeling	RPS11						DMKN**							KRT17		REG1A									RPL8	CDKN2A	PAFAH1B3
SNRPD1			GSEA items			SUB1						GSEA items							RPS12		OLFM4									RPL18A	APOE	PSMC4
PDCD5			GOBP_CHROMOSOME_ORGANIZATION			CCT2						MODULE_223_Immune (defense) response							APOE		GSEA items									RPL36A	APOA2	PSMD8
PFDN2						CKS1B						MODULE_84_Immune (humoral) and inflammatory response							MT1G		BUSSLINGER_DUODENAL_DIFFERENTIATING_ST_STEM_CELLS									RPS15A	GPC3	RPL28
RPS3						DDX1						MODULE_33_Immune / stress response genes							MT1H		BUSSLINGER_DUODENAL_TRANSIT_AMPLIFYINGING_CELLS									RPL13	TF	RPS5
IGF2						REG1A*						MODULE_75_Immune response							RPS5		BUSSLINGER_DUODENAL_STEM_CELLS									RPL28	TOP2A	RPS11
MDK						RARRES1*													RPS27											RPS11	CEACAM5	RPS16
PPP1R14A						GSEA items													CCT5											RPS12	TRAPPC6A	RPS19
GSEA items						WANG_TUMOR_INVASIVENESS_UP													NME4											RPS18	LY6D	TRAPPC6A
GOBP_CELL_DIVISION																			NCL											DDX1	PAFAH1B3	SYMPK
GOBP_MITOTIC_CELL_CYCLE																			FBL											POLR2F	GSEA items	C19orf48
BENPORATH_PROLIFERATION																			TOP2A											PSMC4	GOBP_PROTEIN_FOLDING	PDCD5
REACTOME_CELL_CYCLE_MITOTIC																			CKS1B											PSMD8	REACTOME_POST_TRANSLATIONAL_PROTEIN_MODIFICATION	DMKN
REACTOME_CELL_CYCLE																			SNRPD1											NCL	Reactome_Golgi-to-ER retrograde transport	PPP1R14A
																			POLR2F											SYMPK		GSEA items
																			GSEA items											SNRPE		Ensembl 103 genes in cytogenetic band chr19q13
																			PECE_MAMMARY_STEM_CELL_UP											SNRPF
																			WONG_EMBRYONIC_STEM_CELL_CORE											SNRPD1
																														GSEA items
																														GOBP_MRNA_METABOLIC_PROCESS
																														REACTOME_TRANSLATION
*Hallmark defined by Cancer Hallmarks Analytics Tool (https://chat.lionproject.net/)
**Annatated by evidence in scientific litearture
Basic gene functions were learned from the Human Protein Atlas (https://www.proteinatlas.org/)

## Sheet: Detailed evidence for markers
Gene	Relevance of evidence	Description	PMID/DOI
RPS19	GBC-related	Comparative genomic hybridization data showed upregulated RPS19 in GBC.	19435499
SNRPF	GBC-related	SNRPF is hypomethylated and up-regulated in GBC.	27623942
KRT17	GBC-related	IHC analysis in GBC (n = 82) showed that CK17 expression was positive in 41 (53.2%) cases. CK17 overexpression was associated with poor tumor differentiation (P<0.001), high pT stage (P<0.001), presence of distant metastasis (P=0.036), and low disease-specific survival rate (P<0.001).	26990743
S100A4	GBC-related	On univariate analysis, positive staining for S100A4 was a significant prognostic factor, and the hazard ratio was 4.05. On multivariate analysis, positive staining for S100A4 is also a significant predictor of prognosis second to T factor.	11956586
S100A10	GBC-related	The expression of S100A10 and haptoglobin proteins was found to be higher in gallbladder cancer tissues compared to that in gallbladder adenoma, liver cholangiocarcinoma and cholecystitis tissue. Patients with high expression of S100A10 were linked to late stage disease and poor clinical prognosis.	21687958
KRT20	GBC-related	IHC analysis in 29 GBC cases showed that 12 (41.4%) cases were CK20 (+), and the neighboring non-carcinomatous mucosa was CK20 (-) in all cases (Kalekou and Miliaras, 2011); RNA-seq analysis of GBC showed that KRT20 showed the highest level of expression in GBC (n = 3) versus benign lesions.	33179115
UBE2C	GBC-related	By using DNA microarray analysis in twelve advanced GBC tissue samples and three samples of normal gallbladder epithelium, the author showed upregulated UBE2C in GBC.	18204862
CENPF	GBC-related	By using single color cRNA based microarray technique in twelve advanced GBC and four CC patients, the author showed that CENPF was significantly upregulated in GBC.	33355862
TOP2A	GBC-related	TOP2A was found up-regulated in GBC (tumor vs. normal, 12.62 vs. 0.34) and correlated with the late tumor node metastasis stage (P = 0.0032), present of lymph node metastasis (P = 0.0273), and poor prognosis in GBC patients.	32925281
PTMS	GBC-related	IHC analysis showed that PTMS expression was observed in 57.5% (46/80) of patients with gallbladder adenocarcinoma, and the overexpression conferred poor prognosis.	29541218
MDK	GBC-related	Single cell RNA-sequencing revealed increased MDK in the ErbB pathway mutation GBCs, resulting in interaction with its receptor LRP1 expressed by tumor infiltrating macrophages and promoting immuno-suppressive macrophage differentiation.	34171432
CXCL5	GBC-related	The author showed that GBC patients (n = 11) likely had higher serum levels of CXCL5 compared to healthy donors.	29448202
CEACAM5	GBC-related	IHC analysis demonstrated apical membrane staining of CEA in most carcinomas (31/46; 68.9%), but expression was relatively rare in the other pathological entities and in normal gallbladder epithelia.	15100237
TF	GBC-related	Although ferroptosis might suppressed GBC, as one of the ferroptosis regulators, the role of transferrin is unclear in GBC.	33872694
MT1H	GBC-related	IHC analysis showed that metallothionein expression was significantly higher in GBC (70.37%) as compared to chronic cholecystitis (25%) and normal gallbladders (0%). There was a trend suggestive of increasing metallothionein expression with increasing histological dedifferentiation.	9762548
MT1G	GBC-related	IHC analysis showed that metallothionein expression was significantly higher in GBC (70.37%) as compared to chronic cholecystitis (25%) and normal gallbladders (0%). There was a trend suggestive of increasing metallothionein expression with increasing histological dedifferentiation.	9762548
CD9	GBC-related	The role of CD9 in cancer remained controversial. One IHC study showed a lower CD9 expression in GBC versus benign lesions; however, recent pancreatic cancer study revealed that CD9 may dictate stem-cell like tumor cells rather than differentiated tumor cells (Wang et al., 2019).	22613496; 31685994
DLK1	GBC-related	Single cell RNA-sequencing study showed that gallbladder primordium expresses the hepatic marker gene DLK1 ; however, it is absent in normal adult gallbladder.	Abstract (10.1101/718775)
PRSS1	GBC-related	PRSS1 encodes digestive enzyme, and it was frequently mutated in Chinese GBC patients (25.2%,134/532).	Abstract (10.1158/1538-7445.AM2021-2194)
STMN1	GBC-related	High expression of STMN1 in tumoral tissue was associated with poor tumor differentiation (P<0.001), lymph node metastasis (P=0.028), advanced TNM stage (P=0.011) and short overall survival (P<0.001). Cox multivariate analysis identified the STMN1 expression as an independent prognostic factor.	29312550
CKS1B (CKS1)	GBC-related	IHC analysis showed that CKS1 was overexpressed in GBC patients, and CKS1 overexpression was associated with higher Ki67 index and worse prognosis.	17384652
GPC3	GBC-related	GPC3 represents fetal gut-like (enteroblastic) differentiation marker for GBC.	28970139
EGLN2 (PHD1)	GBC-related (indirect evidence)	Hypoxia inducible factors are upregulated in a large proportion of gallbladder adenocarcinomas, a feature strongly related to increased expression of VEGF and intensified angiogenesis.	16900513
C19orf48 (BC006151)	Other cancer types	This gene encodes a minor histocompatibility antigen recognized by CD8+ Cytotoxic T Cells, whereas showing no data in GBC.	18698046
H1F0	Other cancer types	We found no data of HIF0 in GBC; however, HIF0 may dictate differentiated tumor cells rather than stem-cell like tumor cells.	27708074
RPS16	Other cancer types	Overexpression of RPS16 correlates with progression of human prostate cancer.	12082018
SNRPD1 (SMD1)	Other cancer types	Following SNRPD1 knockdown, cancer cell viability is decreased through autophagy.	23358685
RPS2	Other cancer types	RPS2 is over-expressed in prostate cancer and may be an excellent therapeutic target for treatment of the disease.	19138403
RPS5	Other cancer types	The ribosomal protein gene RPL5 is a haploinsufficient tumor suppressor in multiple cancer types.	28147343
FBL	Other cancer types	FBL overexpression contributes to tumorigenesis and is associated with poor prognosis of breast cancer.	24029231
PSMC4 (TBP7)	Other cancer types	TBP7 interacts with tumor necrosis factor receptor-associated protein-1 (TRAP1) and regulates endoplasmic reticulum stress in cancer cells.	21979464
TOMM40	Other cancer types	TOM40 positively correlates with mitochondrial activities, and its association enhances the proliferation of ovarian cancer.	32456076
RPS7	Other cancer types	RPS7 serves as the downstream of chromatin remodeling molecule SMYD2, and contributes to the proliferation, migration, and invasion of lung cancer.	33935284
RPS24	Other cancer types	RPS24 knockdown inhibits colorectal cancer cell migration and proliferation in vitro.	26149657
RPS3	Other cancer types	Regulation of rpS3 and TRAF2 in combination with radiotherapy could have high pharmacological therapeutic potency for radio-resistant lung cancer.	23188828
RPS18	Other cancer types	NA	NA
RPL13	Other cancer types	NA	NA
RPL18A	Other cancer types	Knock-down of RPL18A with siRNA causes apoptosis in cancer cell lines. RPL18A is a putative binding target of rigosertib.	Abstract (10.1158/1538-7445.AM2015-694)
RPS10	Other cancer types	RPS10 interacts with the translation initiation factor eIF1A and regulates cell cycle in cancers.	30420357
RPL8	Other cancer types	The RPL8 antigen may represent a relevant vaccine target for patients with melanoma, glioma, and breast carcinoma whose tumors express this protein.	17440064
DDX1	Other cancer types	Amplification of DDX had biological and prognostic significance in neuroblastoma.	8622876
RPS27A	Other cancer types	RPS27a promotes proliferation, regulates cell cycle progression and inhibits apoptosis of leukemia cells.	24680683
RPS11	Other cancer types	High RPS11 level in hepatocellular carcinoma associates with poor prognosis after curative resection.	32395510
RPS15A	Other cancer types	RPS15A promotes gastric cancer progression via activation of the Akt/IKK-β/NF-κB signalling pathway.	30661291
RPS21	Other cancer types	RPS21 SNP is associated with colon cancer risk at the genome-wide significance level.	26965516
EIF3K	Other cancer types	Overexpression of eIF3 is linked to diverse cancers, and eIF3 targets cell-proliferation messenger RNAs for translational activation or repression.	25849773
TRAPPC6A (TRS33)	Other cancer types	Trs33 participates in autophagy regulation.	27672095
RPL13A	Other cancer types	RPL13A is one of the crucial genes in intraepithelial neoplasia 1.	28102867
RPL28	Other cancer types	Germline variability and tumor expression level of ribosomal protein gene RPL28 are associated with survival of metastatic colorectal cancer.	31506518
NCL	Other cancer types	The protein-protein interaction between nucleolin and hTERT is critical for the nucleolar localization of hTERT.	15371412
RPS12	Other cancer types	RPS12 increases the invasiveness in cervical cancer activated by c-Myc.	10.1016/j.jff.2015.09.030
RPL36A	Other cancer types	Overexpression of the ribosomal protein L36a gene is associated with cellular proliferation in hepatocellular carcinoma.	14752831
MRPS34	Other cancer types	Mutation in MRPS34 compromises protein synthesis and causes mitochondrial dysfunction.	25816300
EEF1B2	Other cancer types	Overexpression of EEF1B2 is related to poor prognosis in lung cancer.	29342219
RPL35	Other cancer types	RPL35 may be rate-limiting for large ribosome subunit formation, and is overexpressed in breast cancer metastasis.	32029688
SNRPE	Other cancer types	Depletion of SNRPE leads to a marked reduction of cell viability in breast, lung, and melanoma cancer cell lines.	23358685
RPS27	Other cancer types	RPS27 is a p53-repressible gene.	21170087
POLR2F	Other cancer types	POLR2F exhibits elevated levels in carcinomas compared to normal tissue samples suggesting a possible role for these molecules in colorectal cancer.	18505059
RPL35A	Other cancer types	Rpl35a displays abnormalities in Diamond-Blackfan anemia. Its state of haploinsufficiency contributes to bone marrow failure and potentially cancer predisposition.	18535205
RAN	Other cancer types	Ran GTPase plays an essential role for in epithelial ovarian cancer cell survival.	20942967
PFDN2	Other cancer types	PFDN2 serve as poor prognostic markers in gastric cancer.	31957800
RANBP1	Other cancer types	Expression of the Htf9-A/RanBP-1 transcript appeared to be dependent on the proliferating state of the cells and peaked in S phase.	8845298
BEX1	Other cancer types	Genome-wide analysis of epigenetic silencing identifies BEX1 and BEX2 as candidate tumor suppressor genes in malignant glioma.	16818640
SUB1	Other cancer types	highlighting how SUB1, a previously uncharacterized RBP, drives aberrant tumor expression and amplifies the effect of MYC, a well-known oncogenic TF	32728046
IRF2BP1	Other cancer types	IRF2 is a key downstream target of oncogenic KRAS-mediating immune suppression.	30905761
NME4	Other cancer types	OncomiR-196 promotes an invasive phenotype in oral cancer through the NME4-JNK-TIMP1-MMP signaling pathway.	25233933
PDIA6	Other cancer types	Protein disulfide isomerase inhibits endoplasmic reticulum stress response and apoptosis via its oxidoreductase activity in colorectal cancer.	34245861
PPP1R14A	Other cancer types	CPI-17 phosphorylates and inactivates the tumor suppressor protein merlin/NF2, and also drives oncogenic Ras signaling (Jin et al., 2006).	16885985
APRT	Other cancer types	APRT copy number variation was found in several cancer types.	30104401
