# Supplementary material for: Single-cell dissection of remodeled inflammatory ecosystem in primary and metastatic gallbladder carcinoma
Source: Cell Discov. 2022 Oct 5;8:101. doi: 10.1038/s41421-022-00445-8 (PMC9534837; doi:10.1038/s41421-022-00445-8)
Supplement: Supplementary file 6 — Supplementary Table S5 Overview of the top100 overexpressed genes in nEPC [file 41421_2022_445_MOESM6_ESM.xlsx]

## Sheet: Benign epithelial TOP100 DEGs
Cholangiocyte markers		Gastric markers								Enterocyte markers							Adaptive or innate Inflammatory response markers
Cholangiocyte-specific markers	AMBP	Mature pit cell	Immature pit cell	Gastric X cell	Gastric prezymogenic cell	Gastric neck cell	Gastric metallothionein cell	Gastric isthmus cell	Gastric LYZ cell	Late immature enterocyte	Early immature enterocyte	Fetal intestinal epithelial cell	Fetal goblet cell	Duodenal goblet cell	Duodenal Paneth cell	Mature enterocyte	Innate immune system	Mucosal defense response	TNF-related markers	Immune system processing
	BIRC3	AKR1B10	AGR2	ALDH1A1	EGR1	CLU	AGR2	AKR1B10	AGR2	AKR1B10	AKR1B10	AGT	AGR2	AGR2	FCGBP	ANPEP	DEFB1	SPP1	ATF3	BIRC3
	CES1	AKR1C3	AKR1B10	ATF3	FOS	CST3	AKR1B10	AGR2	ANXA5	AKR7A3	AKR1C3	ALDOB	ARL14	EGR1	SPINK4	ALDOB	BIRC3	DEFB1	BIRC3	PIGR
	CLDN10	ARL14	AKR1C3	BTG2	FOSB	EGR1	AKR1C3	AKR1C3	CLU	ALDH1A1	ALDH1A1	ANPEP	DUOX2	FCGBP	TFF3	ARL14	PIGR	BIRC3	EGR1	CLU
	CST1	CA2	CA2	CLU	GADD45B	MUC6	ALB	CA2	CST3	ALDOB	ANPEP	ANXA4	MUC5AC	SPINK4		CD74	ANPEP	CLU	JUN	MUC5B
	DUOXA2	CYP3A5	CYP3A5	DUSP1	JUN	PIGR	ALDH1A1	CYP3A5	EGR1	ANPEP	ANXA4	ARL14	MUC6	TFF3		CYP3A5	CLU	MUC5B	KLF6	CA2
	FGF19	DUOX2	FCGBP	EGR1	METTL7A	SLC4A4	CA2	FCGBP	FOS	ANXA13	CA2	CYP3A5	MUCL3			GADD45B	MUC5B	AGT	CXCL2	AMBP
	FXYD2	FCGBP	MUCL3	FOS	MUC6	TFF2	METTL7A	MIDN	MUC6	ANXA4	CYB5A	DEFB1	TFF2			KLF6	METTL7A	EGR1	NFKBIA	CD74
	KLK11	IFI6	PTGR1	GC	PIGR		SMIM24	MUCL3	PIGR	CA2	GSTA1	GSTA1	UGT2B15			SLC26A3	JUN	CD74	DUSP1	JUN
	LGALS2	MIDN	TENT5A	JUN	SLC4A4		TFF2	PHLDA2	TFF2	CD74	GSTA2	GSTA2				SMIM24	NFKBIA	CXCL2	ZFP36	NFKBIA
	MMP7	MUCL3	TESC	JUNB				TENT5A		CYB5A	PIGR	PIGR				TENT5A	SERPING1	NFKBIA	FOS	TCIM
	MUC5B	TENT5A	TFF1	TM4SF4				TESC		CYP3A5	PTGR1	SLC13A1				TM4SF4	MUC6	TMSB4X	JUNB	SERPING1
	ONECUT2	TESC	TFF2	TTR				TFF1		PIGR	SLC26A3	SMIM24					VTN	DUOX2		DUSP1
	PAH	TFF1	TMSB4X	VTN				TMSB4X		PTGR1	SLC4A4	TFF1					MGST1	SERPING1		ZFP36
	SCGB3A1	TFF2								SLC26A3	SMIM24	UGT2A3					TTR	MUC6		TESC
	SNRPN	TMSB4X								SLC4A4							FOS	FOS		MUC6
	SPP1	References								SMIM24							IGLC2	ISG20		VTN
	SQSTM1	BUSSLINGER_GASTRIC_MATURE_PIT_CELLS	BUSSLINGER_GASTRIC_IMMATURE_PIT_CELLS	BUSSLINGER_GASTRIC_X_CELLS	BUSSLINGER_GASTRIC_PREZYMOGENIC_CELLS	BUSSLINGER_GASTRIC_NECK_CELLS	BUSSLINGER_GASTRIC_METALLOTHIONEIN_CELLS	BUSSLINGER_GASTRIC_ISTHMUS_CELLS	BUSSLINGER_GASTRIC_LYZ_POSITIVE_CELLS	TM4SF4							IGLC3	IFI6		FOS
	TTN									UGT2A3							CST3	IGHA1		IGHA1
	WEE1									References							MUC5AC	IGKC		IGKC
Overlapping gastrointestinal markers	AGT									BUSSLINGER_DUODENAL_LATE_IMMATURE_ENTEROCYTES	BUSSLINGER_DUODENAL_EARLY_IMMATURE_ENTEROCYTES	DESCARTES_FETAL_INTESTINE_INTESTINAL_EPITHELIAL_CELLS	DESCARTES_MAIN_FETAL_GOBLET_CELLS	BUSSLINGER_DUODENAL_GOBLET_CELLS	BUSSLINGER_DUODENAL_GOBLET_CELLS	BUSSLINGER_DUODENAL_MATURE_ENTEROCYTES	CRISP3	IGLC2		IGLC2
	AGR2																	JCHAIN		IGHA2
	AKR1B10																	IGHA2		IGLC3
	ANPEP																	IGLC3		MUC5AC
	ANXA13																	DUOXA2		ECM1
	ANXA4																	CST3
	ANXA5																	MUC5AC
	ARL14																	CRISP3
	ATF3																	ECM1
	CA2																References
	CLU																REACTOME_innate_immune_SYSTEM	GOBP_defense_RESPONSE	PHONG_TNF_TARGETS_UP	GOBP_REGULATION_OF_immune_SYSTEM_PROCESS
	CYP3A5
	DEFB1
	DUOX2
	EGR1
	FCGBP
	GC
	KLF6
	MUC5AC
	MUC6
	MUCL3
	PHLDA2
	PIGR
	SLC26A3
	SLC4A4
	SPINK4
	TENT5A
	TESC
	TFF1
	TFF2
	TFF3
	TM4SF4
	UGT2B15
	VTN
References
https://www.proteinatlas.org/humanproteome/tissue/gallbladder
GSEA: AIZARANI_LIVER_C24_EPCAM_POS_BILE_DUCT_UCT_CELLS_3
GSEA: AIZARANI_LIVER_C4_EPCAM_POS_BILE_DUCT_ CT_CELLS_1
GSEA: AIZARANI_LIVER_C7_EPCAM_POS_BILE_DUCT_ CT_CELLS_2
GSEA: AIZARANI_LIVER_C39_EPCAM_POS_BILE_DUCT_CELLS_4
Vandenhaute B, et al. J Hepatol 1997; PMID: 9453432
Kampf C, et al. Proteomics 2014; PMID: 25175928
MacParland SA, et al. Nat Commun 2018; PMID: 30348985
Aizarani N, et al. Nature 2019; PMID: 31292543
Ogawa M, et al. Nat Commun 2021; PMID: 34764255
Sampaziotis F, et al. Science 2021; PMID: 33602855
