# Supplementary material for: Single-cell dissection of remodeled inflammatory ecosystem in primary and metastatic gallbladder carcinoma
Source: Cell Discov. 2022 Oct 5;8:101. doi: 10.1038/s41421-022-00445-8 (PMC9534837; doi:10.1038/s41421-022-00445-8)
Supplement: Supplementary file 7 — Supplementary Table S6 Description of typical transcriptional factors, metastasis-promoting genes, and representative ligand-receptor pairs [file 41421_2022_445_MOESM7_ESM.xlsx]

## Sheet: List of markers of interest
Typical transcription factors (TFs) for benign epithelial cells
MYC-related TF signatures	Literature evidence	Journal (year)	PMID
HNF1B	Hnf1beta gene plays an essential role in epithelial differentiation of the visceral endoderm. When inactivated in hepatocytes and bile duct cells, mutant animals exhibited severe jaundice caused by abnormalities of the gallbladder and intrahepatic bile ducts.	Development (2002)	11934849
NR2F1	Domain of NR2F1 (COUP-TFI) interacts with phosphoenolpyruvate carboxykinase gene, which participates in glucocorticoid response and bile acid metabolism.	J Biol Chem (2000)	10652338
NR2F2	Interaction between COUP-TFII and HNF4 modulate the expression of the Cyp7a1 gene to control bile acid metabolism in the liver.	Steroids (2019)	30481528
SOX6	Sox6, one of the SoxD transcription factors, is a key cell fate modulator (e.g., promoting erythropoiesis).	The International Journal of Biochemistry & Cell Biology (2010)	19647094
NR1H4	This gene encodes FXR, which is a ligand-activated transcription factor involved in the control of bile acid (BA) synthesis and enterohepatic circulation.	Nat Rev Gastroenterol Hepatol (2021)	33568795
Typical transcription factors (TFs) for malignant epithelial cells
MYC-related TF signatures	Literature evidence	Journal (year)	PMID
NELFE	NELFE acts as an oncogenic protein that may contribute to transcriptome imbalance in HCC through the regulation of MYC signaling.	Cancer Cell (2017)	28697339
HDAC2	Upregulation of HDAC2 plays a critical role in Myc-induced oncogenesis, and HDAC inhibitors are potentially effective in the prevention and treatment of Myc-driven cancers.	Oncogene (2010)	20697349
BCLAF1	C-myc acts as a downstream target of Bclaf1, and Bclaf1 regulates c-MYC expression posttranscriptionally by its RS domain.	Hepatology (2019)	30015413
MAZ	This study suggests that MAZ, serving as a zinc finger protein, binds to c-MYC and C2 gene sequences regulating transcriptional initiation and termination.	PNAS (1992)	1502157
P53-related TF signatures
POLE4	This study reveals that POLE4 deficiency triggers p53 activation during embryogenesis and is associated with lymphoma development.	Mol Cell (2018)	29754823
YY1	This study identifies YY1 as a potential cofactor for Hdm2 in the regulation of p53 homeostasis and suggest a possible role for YY1 in tumorigenesis.	Cell (2004)	15210108
JUND	This study shows that JUND protects cells from p53-dependent senescence and regulates cell proliferation.	Mol Cell (2000)	11106750
TAF7	TAF7 is part of the TAF1-TAF7 complex and acts as a dynamic regulator of TAF1.	Cell Res (2014)	25412659
	This study shows that phosphorylation of p53 by TAF1 inactivates p53-dependent transcription in the DNA damage response.	Mol Cell (2014)	24289924
Typical markers for therapeutic targets in metastatic malignant epithelial cells
Marker genes	Literature evidence	Journal (year)	PMID
CD24	This study shows that CD24 can be the dominant innate immune checkpoint in ovarian cancer and breast cancer, and is a promising target for cancer immunotherapy. Tumor-expressed CD24 plays a critical role in promoting immune evasion.	Nature (2019)	31367043
IGFBP2	This review summarizes evidence relating to aberrant expression of IGFBP2 in cancer, which acts as a hub of an oncogenic network. IGFBP2 can be targeted by OGX-225 and serves as a potential therapeutic target for cancer treatment.	Oncogene (2020)	31925333
CLDN3	This study reveals that cell adhesion molecules Claudin 3 is overexpressed in metaplastic ovarian epithelium and ovarian cancer.	Clin Cancer Res (2004)	15240533
	This review shows promise in developing anti-CLDN monoclonal antibodies.	J Pharmacol Exp Ther (2019)	30530622
OLFM4	This study shows that OLFM4 is a robust marker for stem cells in human intestine and marks a subset of colorectal cancer cells.	Gastroenterology (2009)	19450592
CEACAM5	This clinical trial demonstrates a manageable safety profile and therapeutic activity for labetuzumab govitecan which targets CEACAM5 in heavily pretreated patients with metastatic colorectal cancer.	J Clin Oncol (2017)	28817371
LY6E	This study shows the safety, pharmacokinetics, immunogenicity, potential biomarkers, and antitumor activity of DLYE5953A, which targets LY6E, in patients with metastatic solid tumors.	Clin Cancer Res (2020)	32694157
Typical ligand-receptor pairs between malignant epithelial cells and fibroblasts
Ligand-receptor pairs	Literature evidence	Journal (year)	PMID
Active in all fibroblasts subtypes
HLA-C_FAM3C	FAM3C, namely Interleukin-like EMT inducer (ILEI), is actively involved in the EMT process and is a key player in metastatic progression.	Cancer Cell (2006)	16959614
ECM-remodeling fibroblasts
Members collagen family/FN1_α2β1	The collagen receptor integrin α2β1 could play like collagen glues in wound healing, fibrosis, tumor-stroma interactions, and extracellular matrix remodeling.	J Cell Sci (2016)	26857815
Tumor-promoting fibroblasts
EGFR_MIF	This study shows that MIF could bind to EGFR, thereby inhibiting the binding of EGF to EGFR and EGF-induced EGFR activation, phosphorylation of ERK and c-Jun, cell invasion, proliferation and brain tumor formation.	Nat Cell Biol (2015)	26280537
MIF_TNFRSF14	This study suggests that cultured fibroblasts from the skin wound lesion secreted a higher amount of MIF in response to lipopolysaccharide (LPA) compared to those of the normal skin.	Biochim Biophys Acta (2000)	10564712
	TGF-β, which drives the unrestrained wound-healing programme in cancer-associated fibroblasts (PMID: 34671117), could significantly increased the expression of TNFRSF14 (HVEM) in normal and eosinophilic esophagitis-associated fibroblasts.	Gastroenterology (2020)	32712105
IGF1-IGF1R	This study reveals that cancer-associated fibroblasts in triple-negative (TN) breast tumors skew heterogeneous cancer cell populations toward a predominance of clones that thrive on the CAF-derived factors IGF1.	Cell (2013)	23993096
TNFSF12-TNFRSF12A (TWEAK-Fn14)	This study shows that TWEAK/Fn14 alters the recruitment and type of immune cells in cholangiocarcinomas, increases the growth of cancer-associated fibroblasts in the tumor environment.	J Hepatol (2021)	33221352
Senescence-like fibroblasts
IGF2-IGF1R; IGF2-IGF2R	The protein product of IGF2 is involved in senescence. Meanwhile, several SMS signalling pathways can be integrated around IGF2R, and might thereby collectively provide a cell with instructions to undergo senescence.	Nat Rev Cancer (2009)	19132009
Immunity-regulating/tumor-promoting/senescence-like fibroblasts
FN1_αvβ5	αvβ5 actively participates in angiogenesis, which may promote tumor progression and metastasis.	Science (1995)	7491498
	Exosome proteomics revealed that exosomal integrin αvβ5 was linked to the metastatic organotropism of liver metastasis.	Nature (2015)	26524530
Typical ligand-receptor pairs between malignant epithelial cells and T cells
Ligand-receptor pairs	Literature evidence	Journal (year)	PMID
MIF_TNFRSF14	Cancer stem cell-secreted MIF stimulates myeloid derived suppress cell function and facilitates glioblastoma immune evasion.	Stem cells (2016)	27145382
	This study revealed that the chronic exposure to neuroblastoma-derived macrophage migration inhibitory factor (MIF) inhibits T lymphocyte activation.	Cytokine (2006)	16522371
	TNFRSF14 (HVEM) is critical for innate mucosal defence against pathogenic bacteria.	Nature (2011)	22801499
	The binding of TNFRSF14 (HVEM) to B and T lymphocyte attenuator (BTLA) activates an inhibitory signaling cascade in effector T cells. Meanwhile, Tregs can exert their effects via up-regulation of the negative costimulatory ligand HVEM.	J Immunol (2008)	18453584
FAM3C_CLEC2D	Clec2d binds to histones released upon necrotic cell death, with functional consequences to inflammation and tissue damage.	Immunity (2020)	31859049
	KLRB1 (encoding the CD161 protein), serving as one of the NK cell receptors, could also act as an inhibitory receptor for tumor-specific T cells by binding to CLEC2D.	Cell (2021)	33592174
CD55_ADGRE5	CD55, namely decay-accelerating factor (DAF), mediates immune evasion by protecting human tumor cells from complement-mediated cytotoxicity.	J Clin Invest (1988)	2450893
CD47_SIRPG	CD47 is a potent “do not eat me” signal that enables cancer cells to evade detection by the innate immune system.	Ann Oncol (2019)	30689700
	The CD47-SIRP pathway mediates tumor immune evasion through the inhibition of phagocytosis.	Curr Opin Immunol (2012)	22310103
LGALS9_CD47	LGALS9, namely galectin-9, could bind to Tim-3 and induce apoptosis of CD8+ T cells, drived the expansion of Tregs and supressed proinflammatory cytokine production leading to immune escape.	Hepatology (2017)	28195343
