# Supplementary material for: Single-cell dissection of remodeled inflammatory ecosystem in primary and metastatic gallbladder carcinoma
Source: Cell Discov. 2022 Oct 5;8:101. doi: 10.1038/s41421-022-00445-8 (PMC9534837; doi:10.1038/s41421-022-00445-8)
Supplement: Supplementary file 8 — Supplementary Table S7 Malignant epithelial cell subtypes Top100 DEGs [file 41421_2022_445_MOESM8_ESM.xlsx]

## Sheet: malignant_type1
p_val	avg_logFC	p_val_adj	cluster	gene
0	3.69677	0	malignant_type1	PGC
0	2.08087	0	malignant_type1	LYZ
0	1.51274	0	malignant_type1	TFF1
0	1.41363	0	malignant_type1	PIGR
0	1.32645	0	malignant_type1	CTSE
0	1.32443	0	malignant_type1	OLFM4
0	0.813476	0	malignant_type1	REG4
0	0.79934	0	malignant_type1	AZGP1
0	0.757809	0	malignant_type1	PDIA2
0	0.742578	0	malignant_type1	RPS27
0	0.738919	0	malignant_type1	CLDN18
0	0.731904	0	malignant_type1	BPIFB1
0	0.704214	0	malignant_type1	TM4SF5
0	0.69412	0	malignant_type1	IGFBP2
0	0.658958	0	malignant_type1	RPL18A
0	0.648129	0	malignant_type1	RPL3
0	0.643021	0	malignant_type1	MMP1
0	0.62874	0	malignant_type1	CLDN2
0	0.615697	0	malignant_type1	RPS28
0	0.612462	0	malignant_type1	MT-ND3
0	0.602153	0	malignant_type1	RPS6
0	0.575208	0	malignant_type1	RPS29
0	0.53207	0	malignant_type1	SERPINB6
0	0.529663	0	malignant_type1	MT-ND2
0	0.512523	0	malignant_type1	FMOD
0	0.50569	0	malignant_type1	VSIG2
0	0.498156	0	malignant_type1	RPL36
0	0.475567	0	malignant_type1	RPS18
0	0.470593	0	malignant_type1	SLC28A2
0	0.453479	0	malignant_type1	EEF1B2
0	0.450408	0	malignant_type1	MT-ND4L
0	0.449648	0	malignant_type1	RP11-1143G9.4
0	0.439318	0	malignant_type1	EEF2
0	0.437738	0	malignant_type1	RPS19
0	0.436097	0	malignant_type1	TPT1
0	0.429287	0	malignant_type1	RPS23
0	0.425926	0	malignant_type1	DKK4
0	0.415115	0	malignant_type1	RPL26
0	0.396247	0	malignant_type1	GP2
0	0.392981	0	malignant_type1	RPS11
0	0.389191	0	malignant_type1	RPS12
0	0.385231	0	malignant_type1	RPL13A
0	0.382725	0	malignant_type1	RPS15
0	0.382575	0	malignant_type1	MT-CYB
0	0.379839	0	malignant_type1	UBA52
0	0.370945	0	malignant_type1	RPL32
0	0.348452	0	malignant_type1	MT-ND5
0	0.342841	0	malignant_type1	VSIG1
0	0.331174	0	malignant_type1	RPSA
0	0.331076	0	malignant_type1	COX7C
0	0.304141	0	malignant_type1	GCNT1
0	0.301173	0	malignant_type1	RPS8
0	0.287013	0	malignant_type1	MT-ND4
0	0.265052	0	malignant_type1	RPL7A
0	0.252882	0	malignant_type1	TFF3
1.1508e-307	0.319713	3.24411e-303	malignant_type1	MT-CO3
4.94567e-303	0.658153	1.39419e-298	malignant_type1	KIAA1324
2.48829e-292	0.256393	7.01449e-288	malignant_type1	ZNF667-AS1
3.11733e-287	0.265692	8.78775e-283	malignant_type1	RPL21
7.96603e-286	0.316165	2.24562e-281	malignant_type1	MT-ATP6
5.55574e-283	0.30063	1.56616e-278	malignant_type1	RPL27A
3.93246e-273	0.268666	1.10856e-268	malignant_type1	RPL15
2.04842e-269	0.670289	5.77448e-265	malignant_type1	SERPINA1
1.58192e-261	0.421882	4.45943e-257	malignant_type1	RABAC1
6.57203e-259	0.983308	1.85266e-254	malignant_type1	RNASE1
5.22135e-258	0.257836	1.4719e-253	malignant_type1	THBS2
2.12751e-255	0.412327	5.99745e-251	malignant_type1	MUC6
7.76654e-253	0.578701	2.18939e-248	malignant_type1	CA9
9.73468e-252	0.491196	2.7442e-247	malignant_type1	ANG
6.21581e-251	0.296722	1.75224e-246	malignant_type1	BCAS1
3.49738e-245	1.20407	9.85911e-241	malignant_type1	REG3A
2.48476e-244	0.35223	7.00453e-240	malignant_type1	PRDX2
1.30775e-227	0.682646	3.68655e-223	malignant_type1	RGS5
1.65e-226	0.3297	4.65134e-222	malignant_type1	CREB3L1
3.05908e-215	0.309348	8.62354e-211	malignant_type1	IQGAP2
1.0292e-214	1.67775	2.90132e-210	malignant_type1	FABP1
1.19313e-212	0.284903	3.36343e-208	malignant_type1	ENTPD5
1.09181e-211	0.327622	3.0778e-207	malignant_type1	ASGR1
1.78721e-204	0.263989	5.03816e-200	malignant_type1	RPL7
8.88246e-203	0.250932	2.50397e-198	malignant_type1	RPL14
2.00626e-202	0.263696	5.65564e-198	malignant_type1	RPS21
2.01377e-199	0.412836	5.67681e-195	malignant_type1	ENC1
4.77695e-196	0.572357	1.34662e-191	malignant_type1	FOXA3
1.61803e-192	0.40896	4.56123e-188	malignant_type1	VMO1
5.8574e-191	0.465477	1.6512e-186	malignant_type1	CLU
6.99607e-190	0.359023	1.97219e-185	malignant_type1	TPM2
1.04556e-188	0.292103	2.94742e-184	malignant_type1	ZNF793
1.48694e-182	0.333826	4.19169e-178	malignant_type1	GSTM3
5.84872e-172	0.28169	1.64875e-167	malignant_type1	RPL34
1.18903e-170	0.274663	3.35187e-166	malignant_type1	ZFPM1
1.68208e-168	0.280468	4.74179e-164	malignant_type1	QSOX1
2.81812e-166	0.262551	7.94427e-162	malignant_type1	EIF3G
1.12526e-165	0.272234	3.17211e-161	malignant_type1	UBL5
3.22259e-165	0.302892	9.08449e-161	malignant_type1	COPE
9.27183e-162	0.939432	2.61373e-157	malignant_type1	APOA2
2.44314e-161	0.383904	6.88721e-157	malignant_type1	ODAM
3.64695e-158	0.360327	1.02808e-153	malignant_type1	GALNT6
5.11101e-157	0.40401	1.44079e-152	malignant_type1	TSPAN13
1.11276e-150	0.251078	3.13688e-146	malignant_type1	RPL12
3.57928e-148	0.260036	1.009e-143	malignant_type1	NDUFB7

## Sheet: malignant_type2
p_val	avg_logFC	p_val_adj	cluster	gene
6.03676e-236	1.64473	1.70176e-231	malignant_type2	CXCL5
0	1.28266	0	malignant_type2	RARRES1
0	1.20242	0	malignant_type2	SAA1
1.22601e-288	1.20161	3.45613e-284	malignant_type2	S100A9
0	1.19781	0	malignant_type2	C15orf48
0	1.13421	0	malignant_type2	MMP7
0	1.11927	0	malignant_type2	MALAT1
0	1.097	0	malignant_type2	SPINK1
0	1.0696	0	malignant_type2	CD74
0	1.06342	0	malignant_type2	IGFBP7
0	1.06244	0	malignant_type2	LCN2
0	1.06234	0	malignant_type2	HLA-DRA
0	1.03844	0	malignant_type2	DDIT4
0	1.01928	0	malignant_type2	S100A2
0	1.00513	0	malignant_type2	CEACAM5
0	0.980881	0	malignant_type2	CTSD
0	0.968283	0	malignant_type2	BST2
5.05644e-167	0.956456	1.42541e-162	malignant_type2	CXCL2
0	0.949963	0	malignant_type2	CD47
0	0.935385	0	malignant_type2	LGALS1
0	0.928995	0	malignant_type2	S100A8
0	0.877362	0	malignant_type2	CLDN3
0	0.834657	0	malignant_type2	CST6
4.57018e-234	0.822519	1.28833e-229	malignant_type2	CAPS
0	0.818041	0	malignant_type2	TNFSF10
0	0.807451	0	malignant_type2	ZFAS1
0	0.806391	0	malignant_type2	LY6D
0	0.77595	0	malignant_type2	PLAU
0	0.761486	0	malignant_type2	DPEP1
0	0.750992	0	malignant_type2	B2M
2.219e-09	0.738015	6.25536e-05	malignant_type2	TFF3
0	0.737711	0	malignant_type2	PSMB9
0	0.725785	0	malignant_type2	TM4SF1
3.68673e-283	0.71811	1.03929e-278	malignant_type2	KRT19
0	0.703587	0	malignant_type2	DCBLD2
1.19738e-233	0.702215	3.3754e-229	malignant_type2	WFDC2
1.15666e-224	0.693975	3.26062e-220	malignant_type2	TFF2
0	0.68578	0	malignant_type2	HSPB1
8.72282e-211	0.678863	2.45896e-206	malignant_type2	CD59
2.20159e-298	0.673272	6.20629e-294	malignant_type2	CTSC
2.68722e-169	0.672068	7.57526e-165	malignant_type2	CXCL3
4.08267e-95	0.663928	1.1509e-90	malignant_type2	TCN1
1.44164e-27	0.66111	4.06397e-23	malignant_type2	RPS10
5.72883e-86	0.659811	1.61496e-81	malignant_type2	PRAP1
0	0.658482	0	malignant_type2	NNMT
0	0.657663	0	malignant_type2	SAA2
0	0.649198	0	malignant_type2	IFI27
0	0.636633	0	malignant_type2	SPCS2
0	0.629631	0	malignant_type2	PYCARD
1.471e-277	0.609593	4.14675e-273	malignant_type2	KRT7
0	0.608863	0	malignant_type2	PRSS23
8.17746e-266	0.598673	2.30523e-261	malignant_type2	RHOD
0	0.597953	0	malignant_type2	TYMP
0	0.590873	0	malignant_type2	HLA-DRB1
0	0.588756	0	malignant_type2	HLA-DPA1
0	0.588009	0	malignant_type2	EMP2
0	0.587438	0	malignant_type2	EPCAM
2.04411e-228	0.577875	5.76233e-224	malignant_type2	HLA-B
0	0.577838	0	malignant_type2	PMEPA1
0	0.576341	0	malignant_type2	RPS4Y1
0	0.56191	0	malignant_type2	IFITM3
0	0.556268	0	malignant_type2	G0S2
0	0.553614	0	malignant_type2	CD9
0	0.551049	0	malignant_type2	FAM26F
0	0.550891	0	malignant_type2	NDUFC2
9.63692e-104	0.54508	2.71665e-99	malignant_type2	HLA-C
0	0.541164	0	malignant_type2	KLK5
2.07293e-43	0.538796	5.84358e-39	malignant_type2	S100A4
1.16083e-109	0.533197	3.27239e-105	malignant_type2	SLC4A7
0	0.530838	0	malignant_type2	C9orf16
7.22749e-276	0.530073	2.03743e-271	malignant_type2	CYBA
0	0.526721	0	malignant_type2	RNASEH2C
3.78641e-182	0.520491	1.06739e-177	malignant_type2	FHL2
1.82056e-171	0.520189	5.13216e-167	malignant_type2	GPX4
0	0.519371	0	malignant_type2	TAF1D
0	0.518642	0	malignant_type2	PSMA2
6.61521e-249	0.517077	1.86483e-244	malignant_type2	LY6E
5.26837e-97	0.51594	1.48515e-92	malignant_type2	CYB5B
0	0.515207	0	malignant_type2	TNNT1
0	0.514192	0	malignant_type2	MGMT
0	0.512952	0	malignant_type2	GSTP1
2.77537e-156	0.512849	7.82376e-152	malignant_type2	FGB
0	0.512118	0	malignant_type2	SFTA2
0	0.510603	0	malignant_type2	PRKCDBP
0	0.509476	0	malignant_type2	EHF
0	0.504995	0	malignant_type2	UCP2
0	0.504801	0	malignant_type2	CLDN4
1.90628e-268	0.5029	5.37379e-264	malignant_type2	CEACAM7
0	0.498382	0	malignant_type2	PERP
6.14003e-73	0.496906	1.73087e-68	malignant_type2	PHGR1
4.47279e-151	0.496004	1.26088e-146	malignant_type2	HLA-DRB5
0	0.494155	0	malignant_type2	CCND2
0	0.492799	0	malignant_type2	KRT17
0	0.492081	0	malignant_type2	UNC93B1
6.40306e-266	0.483247	1.80502e-261	malignant_type2	FGG
0	0.482776	0	malignant_type2	ARPC1B
4.37299e-216	0.475047	1.23275e-211	malignant_type2	ELF3
0	0.474513	0	malignant_type2	ANXA1
0	0.473081	0	malignant_type2	TGFBI
0	0.469566	0	malignant_type2	COX6A1

## Sheet: malignant_type3
p_val	avg_logFC	p_val_adj	cluster	gene
0	2.352	0	malignant_type3	SPP1
0	1.82832	0	malignant_type3	MT1H
0	1.34385	0	malignant_type3	CES1
0	1.10181	0	malignant_type3	MSLN
0	1.04167	0	malignant_type3	MYL12A
0	0.737562	0	malignant_type3	GJA1
0	0.694455	0	malignant_type3	CRP
0	0.643238	0	malignant_type3	MPP6
0	0.622509	0	malignant_type3	NDUFV2
0	0.609044	0	malignant_type3	ATP2A2
0	0.596237	0	malignant_type3	CAV2
0	0.584071	0	malignant_type3	COX7A1
0	0.572251	0	malignant_type3	SLC14A1
0	0.561504	0	malignant_type3	UGT2B11
0	0.552018	0	malignant_type3	CAMK2N1
0	0.535419	0	malignant_type3	COL6A1
0	0.525222	0	malignant_type3	VAPA2
0	0.524532	0	malignant_type3	C8G
0	0.523612	0	malignant_type3	MAL2
0	0.516736	0	malignant_type3	CDC42
0	0.492971	0	malignant_type3	ACTN4
0	0.492899	0	malignant_type3	AKR1C2
0	0.489888	0	malignant_type3	SLC39A10
0	0.486957	0	malignant_type3	ATP5I
0	0.482721	0	malignant_type3	ITGB1
0	0.480135	0	malignant_type3	RALBP1
0	0.468868	0	malignant_type3	CHMP1B
0	0.463456	0	malignant_type3	HSPG2
0	0.449401	0	malignant_type3	PIK3C2G
0	0.448773	0	malignant_type3	H1F0
0	0.442157	0	malignant_type3	NEB
0	0.436806	0	malignant_type3	SEPP1
0	0.427029	0	malignant_type3	RAD21
0	0.421772	0	malignant_type3	RIMKLB
0	0.407038	0	malignant_type3	SUN2
0	0.403848	0	malignant_type3	ACTG1
0	0.399174	0	malignant_type3	PFDN2
0	0.376558	0	malignant_type3	SLC1A5
0	0.368668	0	malignant_type3	MACF1
0	0.366264	0	malignant_type3	GLS
0	0.365138	0	malignant_type3	FAM107B
0	0.358873	0	malignant_type3	MTCL1
0	0.353317	0	malignant_type3	UQCR10
0	0.349493	0	malignant_type3	XRCC6
0	0.347318	0	malignant_type3	PPL
0	0.345982	0	malignant_type3	HDGF
0	0.345724	0	malignant_type3	USP14
0	0.340246	0	malignant_type3	F11R
0	0.335674	0	malignant_type3	RNPS1
0	0.335673	0	malignant_type3	SLBP
0	0.335236	0	malignant_type3	MMP24-AS1
0	0.33476	0	malignant_type3	MRFAP1
0	0.331806	0	malignant_type3	GNB1
0	0.330283	0	malignant_type3	LYPD6B
0	0.32645	0	malignant_type3	CAPZB
0	0.323141	0	malignant_type3	HOXB7
0	0.321444	0	malignant_type3	UBE2I
0	0.317946	0	malignant_type3	COL18A1
0	0.307822	0	malignant_type3	MITF
0	0.307588	0	malignant_type3	HAGH
0	0.30359	0	malignant_type3	JOSD1
0	0.302511	0	malignant_type3	UBE2L3
0	0.30205	0	malignant_type3	SPOCK2
0	0.299349	0	malignant_type3	CTBP1
0	0.299209	0	malignant_type3	SRRM2
0	0.294067	0	malignant_type3	ATP6V1E1
0	0.288498	0	malignant_type3	MXRA5
0	0.28623	0	malignant_type3	MORF4L1
0	0.284381	0	malignant_type3	PVRL2
0	0.28302	0	malignant_type3	WHSC1
0	0.280318	0	malignant_type3	ALDH1A2
0	0.274359	0	malignant_type3	VCAN
0	0.273689	0	malignant_type3	FXYD2
0	0.273464	0	malignant_type3	CDC6
0	0.272345	0	malignant_type3	HCFC1R1
0	0.269193	0	malignant_type3	CAMTA1
0	0.267746	0	malignant_type3	PDZK1
0	0.266982	0	malignant_type3	UGT2B7
2.50776e-302	0.30117	7.06939e-298	malignant_type3	ENSA
1.79052e-301	0.274604	5.04748e-297	malignant_type3	PCBP1
1.42108e-299	0.33753	4.00602e-295	malignant_type3	ATPIF1
1.14228e-298	0.410682	3.22008e-294	malignant_type3	SPTBN1
4.24668e-298	0.301637	1.19714e-293	malignant_type3	HP1BP3
1.06462e-296	0.272445	3.00117e-292	malignant_type3	ST13
8.73619e-296	0.412606	2.46273e-291	malignant_type3	ACTB
3.1155e-294	0.342503	8.7826e-290	malignant_type3	AGRN
1.24399e-293	0.369438	3.50682e-289	malignant_type3	CLDN1
1.33939e-293	0.376627	3.77575e-289	malignant_type3	RNF19A
5.12591e-289	0.645393	1.44499e-284	malignant_type3	COMP
9.46297e-287	0.419233	2.66761e-282	malignant_type3	TAGLN2
1.36975e-286	0.327318	3.86132e-282	malignant_type3	GNAS
1.76519e-284	0.458817	4.97606e-280	malignant_type3	S100A14
7.2345e-281	0.427909	2.0394e-276	malignant_type3	LLGL2
1.00663e-280	0.363783	2.8377e-276	malignant_type3	CALM3
6.44421e-280	0.266155	1.81662e-275	malignant_type3	TRIOBP
1.71115e-279	0.393704	4.82372e-275	malignant_type3	MYH9
3.34274e-278	0.259241	9.42318e-274	malignant_type3	SNRPA1
1.16972e-273	0.5614	3.29743e-269	malignant_type3	CST2
5.82898e-271	0.30041	1.64319e-266	malignant_type3	MYOM1
6.87779e-271	0.561554	1.93885e-266	malignant_type3	STMN1
