# Supplementary material for: Single-cell dissection of remodeled inflammatory ecosystem in primary and metastatic gallbladder carcinoma
Source: Cell Discov. 2022 Oct 5;8:101. doi: 10.1038/s41421-022-00445-8 (PMC9534837; doi:10.1038/s41421-022-00445-8)
Supplement: Supplementary file 9 — Supplementary Table S8 Characteristics of GBC patients in tissue microarray [file 41421_2022_445_MOESM9_ESM.xlsx]

## Sheet: Sheet1
Characteristic	No. of cases (%)
Total	49
Age (yrs)
<65	25 (51.0)
≥65	24 (49.0)
Gender
Male	19 (38.8)
Female	30 (61.2)
Anti-HBc status
Positive	30 (61.2)
Negative	19 (38.8)
Gallbladder stone
Yes	24 (100%)
No	25 (100%)
Gallbladder polyps
Yes	3 (6.1)
No	46 (93.9)
CEA (ng/ml)
≤5	31 (63.3)
>5	18 (36.7)
CA199 (U/ml)
≤30	14 (28.6)
>30	35 (71.4)
Liver invasion
Yes	25 (51.0)
No	24 (49.0)
Vascular invasion
Yes	10 (20.4)
No	39 (79.6)
Bile duct invasion
Yes	28 (57.1)
No	21 (42.9)
Tumor stage
T1	2 (4.1)
T2	0 (0)
T3	36 (73.5)
T4	11 (22.4)
Lymph node metastasis
N0	19 (38.8)
N1	13 (26.5)
N2	17 (34.7)
Distant metastasis
M0	41 (83.7)
M1	8 (16.3)
TNM stage
I	2 (4.1)
II	0 (0)
III	24 (49.0)
IV	23 (46.9)
Tumor differentiation
Good	3 (6.1)
Medium	30 (61.2)
Poor	16 (32.7)
Histology type
Adenocarcinoma	42 (85.7)
Mixed adeno-squamous carcinoma	5 (10.2)
Squamous carcinoma	2 (4.1)
