# Supplementary material for: Single-cell dissection of remodeled inflammatory ecosystem in primary and metastatic gallbladder carcinoma
Source: Cell Discov. 2022 Oct 5;8:101. doi: 10.1038/s41421-022-00445-8 (PMC9534837; doi:10.1038/s41421-022-00445-8)
Supplement: Supplementary file 10 — Supplementary Table S9 Macrophage and DC clusters Top50 DEGs [file 41421_2022_445_MOESM10_ESM.xlsx]

## Sheet: Macro01-APOC1
p_val	avg_logFC	p_val_adj	cluster	gene
0	1.30547	0	Macrophage_APOC1	APOC1
1.04864e-285	1.1963	2.95613e-281	Macrophage_APOC1	CSTB
0	1.14794	0	Macrophage_APOC1	CTSD
0	1.13478	0	Macrophage_APOC1	GPNMB
2.52371e-304	1.10539	7.11434e-300	Macrophage_APOC1	NUPR1
2.42812e-249	1.08587	6.84486e-245	Macrophage_APOC1	CTSL
1.02599e-57	1.0494	2.89227e-53	Macrophage_APOC1	ISG15
0	1.03489	0	Macrophage_APOC1	APOE
0	1.01823	0	Macrophage_APOC1	FTL
1.01633e-257	1.01445	2.86503e-253	Macrophage_APOC1	LGALS3
3.88888e-134	1.01095	1.09627e-129	Macrophage_APOC1	IFI6
9.90415e-38	0.955038	2.79198e-33	Macrophage_APOC1	HSPA6
1.34975e-151	0.946604	3.80495e-147	Macrophage_APOC1	FABP5
2.665e-178	0.899704	7.51263e-174	Macrophage_APOC1	ACP5
3.44652e-54	0.868452	9.71574e-50	Macrophage_APOC1	IFI27
8.2124e-116	0.766408	2.31507e-111	Macrophage_APOC1	PLD3
9.39656e-15	0.765453	2.64889e-10	Macrophage_APOC1	MMP9
9.16337e-126	0.755745	2.58315e-121	Macrophage_APOC1	CCL18
1.43618e-185	0.745155	4.04859e-181	Macrophage_APOC1	PLA2G7
4.1348e-177	0.686234	1.1656e-172	Macrophage_APOC1	SDS
1.38827e-70	0.667621	3.91352e-66	Macrophage_APOC1	IGHG3
7.67552e-204	0.661714	2.16373e-199	Macrophage_APOC1	CD68
5.24154e-111	0.633599	1.47759e-106	Macrophage_APOC1	APOA2
5.68547e-12	0.632793	1.60273e-07	Macrophage_APOC1	ZFAND2A
1.17432e-89	0.600741	3.3104e-85	Macrophage_APOC1	GCHFR
1.55676e-149	0.593026	4.3885e-145	Macrophage_APOC1	ATP6V1F
2.48645e-158	0.578562	7.00931e-154	Macrophage_APOC1	CYP27A1
1.5717e-18	0.576352	4.43063e-14	Macrophage_APOC1	BAG3
3.18066e-33	0.553467	8.96628e-29	Macrophage_APOC1	LY6E
3.65194e-76	0.550528	1.02948e-71	Macrophage_APOC1	IFIT1
3.88466e-153	0.54671	1.09508e-148	Macrophage_APOC1	BRI3
2.92549e-281	0.543037	8.24695e-277	Macrophage_APOC1	S100A11
1.66911e-33	0.539535	4.70523e-29	Macrophage_APOC1	DNAJB4
4.09812e-147	0.533533	1.15526e-142	Macrophage_APOC1	CTSB
6.26642e-144	0.533494	1.76651e-139	Macrophage_APOC1	ADAMDEC1
7.41987e-52	0.524281	2.09166e-47	Macrophage_APOC1	HSPB1
1.64363e-06	0.523046	0.046334	Macrophage_APOC1	TIMP1
1.69795e-47	0.520559	4.78651e-43	Macrophage_APOC1	ADM
4.81498e-05	0.514292	1	Macrophage_APOC1	CCL2
5.76716e-162	0.51223	1.62576e-157	Macrophage_APOC1	CD63
3.31211e-65	0.503256	9.33685e-61	Macrophage_APOC1	IFIT3
1.18701e-121	0.500258	3.34617e-117	Macrophage_APOC1	GLUL
2.16192e-67	0.495094	6.09445e-63	Macrophage_APOC1	LGMN
1.27318e-30	0.484216	3.5891e-26	Macrophage_APOC1	ATOX1
2.09041e-83	0.483159	5.89287e-79	Macrophage_APOC1	ASAH1
1.75361e-104	0.479903	4.94343e-100	Macrophage_APOC1	PSAP
6.54659e-81	0.479382	1.84548e-76	Macrophage_APOC1	IL4I1
1.84924e-73	0.47681	5.21299e-69	Macrophage_APOC1	CREG1
1.36471e-54	0.475006	3.84711e-50	Macrophage_APOC1	PLIN2
2.13003e-186	0.471395	6.00454e-182	Macrophage_APOC1	OTOA

## Sheet: Macro02-S100A8
p_val	cluster	gene
0	Macrophage_S100A8	S100A8
0	Macrophage_S100A8	S100A9
0	Macrophage_S100A8	FCN1
0	Macrophage_S100A8	S100A12
0	Macrophage_S100A8	EREG
0	Macrophage_S100A8	THBS1
0	Macrophage_S100A8	VCAN
1.55454e-283	Macrophage_S100A8	IL1B
0	Macrophage_S100A8	CD300E
0	Macrophage_S100A8	NAMPT
0	Macrophage_S100A8	LYZ
0	Macrophage_S100A8	CD55
5.70529e-249	Macrophage_S100A8	TNFAIP3
0	Macrophage_S100A8	APOBEC3A
8.42579e-292	Macrophage_S100A8	SOD2
6.08983e-203	Macrophage_S100A8	AREG
3.69303e-236	Macrophage_S100A8	PTX3
0	Macrophage_S100A8	CD44
4.81928e-125	Macrophage_S100A8	CXCL8
1.25183e-111	Macrophage_S100A8	G0S2
0	Macrophage_S100A8	LINC00936
9.74011e-73	Macrophage_S100A8	EMP1
5.39962e-140	Macrophage_S100A8	PPIF
2.98443e-243	Macrophage_S100A8	DUSP6
2.08688e-280	Macrophage_S100A8	NLRP3
0	Macrophage_S100A8	CFP
1.91067e-161	Macrophage_S100A8	PTGS2
1.47448e-257	Macrophage_S100A8	C5AR1
1.31661e-269	Macrophage_S100A8	KDM6B
2.28535e-153	Macrophage_S100A8	IL1RN
0	Macrophage_S100A8	SRGN
0	Macrophage_S100A8	S100A4
5.12897e-207	Macrophage_S100A8	ATP2B1
0	Macrophage_S100A8	FPR1
2.21853e-181	Macrophage_S100A8	CXCL2
3.34874e-284	Macrophage_S100A8	CSF3R
3.16529e-59	Macrophage_S100A8	MT2A
2.0864e-178	Macrophage_S100A8	PLAUR
9.60627e-198	Macrophage_S100A8	ACSL1
0	Macrophage_S100A8	TKT
0	Macrophage_S100A8	TNFRSF1B
0	Macrophage_S100A8	CTSS
0	Macrophage_S100A8	SERPINA1
0	Macrophage_S100A8	FLNA
4.32117e-199	Macrophage_S100A8	NFKBIA
0	Macrophage_S100A8	CSTA
0	Macrophage_S100A8	PABPC1
1.24283e-215	Macrophage_S100A8	NFKBIZ
1.24716e-121	Macrophage_S100A8	EZR
0	Macrophage_S100A8	CLEC12A
1.17227e-49	Macrophage_S100A8	SELK
5.22701e-120	Macrophage_S100A8	RPS13
1.28641e-84	Macrophage_S100A8	PPP1R15A
1.55007e-32	Macrophage_S100A8	ZNF331
1.72183e-112	Macrophage_S100A8	APLP2
1.82418e-67	Macrophage_S100A8	ZC3H12A
1.01689e-91	Macrophage_S100A8	VPS37B
2.58069e-89	Macrophage_S100A8	MSN

## Sheet: Macro03-FCGBP
p_val	avg_logFC	p_val_adj	cluster	gene
0	2.22647	0	Macrophage_FCGBP	FCGBP
0	1.62742	0	Macrophage_FCGBP	C3
9.83075e-92	1.14027	2.77129e-87	Macrophage_FCGBP	CCL4L2
0	1.09235	0	Macrophage_FCGBP	A2M
3.69782e-87	1.07455	1.04241e-82	Macrophage_FCGBP	CCL3L3
2.15326e-265	1.04947	6.07005e-261	Macrophage_FCGBP	RGS16
0	0.957505	0	Macrophage_FCGBP	CX3CR1
0	0.931203	0	Macrophage_FCGBP	TREM2
0	0.930333	0	Macrophage_FCGBP	BIN1
0	0.87987	0	Macrophage_FCGBP	HTRA1
0	0.830423	0	Macrophage_FCGBP	BHLHE41
0	0.782769	0	Macrophage_FCGBP	EPB41L2
0	0.738673	0	Macrophage_FCGBP	GPR34
4.8493e-215	0.693536	1.36702e-210	Macrophage_FCGBP	SORL1
4.06483e-287	0.671092	1.14588e-282	Macrophage_FCGBP	PLD4
2.22434e-178	0.668803	6.27041e-174	Macrophage_FCGBP	HAMP
3.42364e-294	0.668005	9.65125e-290	Macrophage_FCGBP	CCND1
1.1294e-156	0.645442	3.18377e-152	Macrophage_FCGBP	CD14
4.03461e-231	0.640394	1.13736e-226	Macrophage_FCGBP	SPRED1
3.32452e-59	0.619271	9.37182e-55	Macrophage_FCGBP	CCL4
2.22586e-226	0.615672	6.2747e-222	Macrophage_FCGBP	TGFBR1
3.36065e-195	0.615363	9.47368e-191	Macrophage_FCGBP	MEF2A
4.87732e-181	0.603637	1.37492e-176	Macrophage_FCGBP	MEF2C
7.20541e-175	0.603323	2.0312e-170	Macrophage_FCGBP	CYFIP1
0	0.596158	0	Macrophage_FCGBP	HPGDS
1.4202e-206	0.591773	4.00353e-202	Macrophage_FCGBP	LPAR6
7.09702e-119	0.57794	2.00065e-114	Macrophage_FCGBP	RGS1
2.96317e-219	0.577039	8.35317e-215	Macrophage_FCGBP	RGS10
3.36982e-150	0.571616	9.49952e-146	Macrophage_FCGBP	OGFRL1
5.36375e-166	0.563295	1.51204e-161	Macrophage_FCGBP	APOE
1.3893e-157	0.553698	3.91644e-153	Macrophage_FCGBP	PLXDC2
7.56145e-211	0.541928	2.13157e-206	Macrophage_FCGBP	DOCK4
1.03052e-173	0.539081	2.90504e-169	Macrophage_FCGBP	ADAP2
1.42389e-168	0.537771	4.01394e-164	Macrophage_FCGBP	YWHAH
1.59561e-114	0.530388	4.49802e-110	Macrophage_FCGBP	REG1A
8.37223e-175	0.525781	2.36013e-170	Macrophage_FCGBP	FSCN1
8.74493e-235	0.522888	2.46519e-230	Macrophage_FCGBP	OLFML3
9.13861e-172	0.511362	2.57618e-167	Macrophage_FCGBP	LTC4S
1.40659e-201	0.509341	3.96517e-197	Macrophage_FCGBP	ITM2B
1.76844e-208	0.501075	4.98525e-204	Macrophage_FCGBP	CLDN1
2.41658e-181	0.495585	6.81235e-177	Macrophage_FCGBP	CD81
8.68913e-99	0.489776	2.44946e-94	Macrophage_FCGBP	HERPUD1
2.22141e-191	0.481987	6.26217e-187	Macrophage_FCGBP	SLCO2B1
1.00496e-134	0.479412	2.83297e-130	Macrophage_FCGBP	USP53
8.77288e-31	0.47612	2.47307e-26	Macrophage_FCGBP	CH25H
4.21464e-154	0.475653	1.18811e-149	Macrophage_FCGBP	ZFHX3
2.69394e-188	0.473788	7.59421e-184	Macrophage_FCGBP	MT-CYB
8.84148e-138	0.473546	2.49241e-133	Macrophage_FCGBP	TMIGD3
1.89614e-123	0.465864	5.34521e-119	Macrophage_FCGBP	ALOX5AP
4.50265e-187	0.465609	1.2693e-182	Macrophage_FCGBP	HLA-DRB1

## Sheet: Macro04-CXCL3
p_val	avg_logFC	p_val_adj	cluster	gene
0	1.75679	0	Macrophage_CXCL3	CXCL3
0	1.7135	0	Macrophage_CXCL3	SPP1
0	1.66967	0	Macrophage_CXCL3	CXCL2
0	1.5104	0	Macrophage_CXCL3	COL1A2
3.7413e-275	1.49126	1.05467e-270	Macrophage_CXCL3	CXCL1
0	1.48416	0	Macrophage_CXCL3	COL3A1
0	1.44566	0	Macrophage_CXCL3	HLA-DQA2
0	1.39586	0	Macrophage_CXCL3	COL1A1
1.69447e-304	1.30955	4.77671e-300	Macrophage_CXCL3	CXCL8
1.76508e-283	1.3083	4.97577e-279	Macrophage_CXCL3	CCL3
8.3736e-278	1.27478	2.36052e-273	Macrophage_CXCL3	RETN
0	1.22473	0	Macrophage_CXCL3	EGR1
0	1.19121	0	Macrophage_CXCL3	FN1
4.62986e-183	1.10701	1.30516e-178	Macrophage_CXCL3	CCL4
4.80146e-79	1.08906	1.35353e-74	Macrophage_CXCL3	CCL20
0	1.04777	0	Macrophage_CXCL3	SPARC
0	1.04001	0	Macrophage_CXCL3	LUM
1.48156e-247	1.03814	4.17652e-243	Macrophage_CXCL3	KLF4
5.28037e-298	1.00597	1.48854e-293	Macrophage_CXCL3	FOSB
4.0987e-232	0.997206	1.15542e-227	Macrophage_CXCL3	CTD-3252C9.4
1.18745e-285	0.987991	3.34743e-281	Macrophage_CXCL3	CD83
2.7584e-287	0.983501	7.77593e-283	Macrophage_CXCL3	NFKBIA
6.05272e-264	0.977571	1.70626e-259	Macrophage_CXCL3	ATF3
4.92752e-230	0.968577	1.38907e-225	Macrophage_CXCL3	KLF2
7.29206e-204	0.93084	2.05563e-199	Macrophage_CXCL3	NUPR1
1.72234e-216	0.928259	4.85527e-212	Macrophage_CXCL3	NR4A2
1.09616e-236	0.918275	3.09008e-232	Macrophage_CXCL3	TNFAIP3
1.14432e-282	0.903947	3.22583e-278	Macrophage_CXCL3	DUSP1
0	0.883131	0	Macrophage_CXCL3	GLUL
9.17582e-190	0.856636	2.58666e-185	Macrophage_CXCL3	IER3
2.67545e-142	0.84646	7.5421e-138	Macrophage_CXCL3	PLIN2
1.62507e-241	0.845395	4.58107e-237	Macrophage_CXCL3	CTSB
1.941e-263	0.824225	5.47169e-259	Macrophage_CXCL3	SOD2
3.17996e-265	0.820667	8.9643e-261	Macrophage_CXCL3	NAMPT
9.32408e-140	0.810774	2.62846e-135	Macrophage_CXCL3	IL1B
1.24645e-55	0.80223	3.51376e-51	Macrophage_CXCL3	TNF
6.68322e-192	0.800613	1.884e-187	Macrophage_CXCL3	PNRC1
4.80769e-183	0.798825	1.35529e-178	Macrophage_CXCL3	C15orf48
0	0.781718	0	Macrophage_CXCL3	RPS26
2.423e-183	0.770452	6.83045e-179	Macrophage_CXCL3	KLF6
9.71885e-263	0.746823	2.73974e-258	Macrophage_CXCL3	H3F3B
4.53028e-94	0.736676	1.27709e-89	Macrophage_CXCL3	CCL4L2
2.6658e-154	0.729488	7.51489e-150	Macrophage_CXCL3	RHOB
1.49153e-186	0.727421	4.20462e-182	Macrophage_CXCL3	TREM1
8.22496e-270	0.724144	2.31862e-265	Macrophage_CXCL3	TAGLN
1.78452e-306	0.721935	5.03055e-302	Macrophage_CXCL3	ERRFI1
1.23928e-105	0.721767	3.49352e-101	Macrophage_CXCL3	PTGS2
2.34682e-225	0.712985	6.6157e-221	Macrophage_CXCL3	SLC16A10
2.12684e-171	0.709768	5.99557e-167	Macrophage_CXCL3	PPP1R15A
4.34568e-148	0.705602	1.22505e-143	Macrophage_CXCL3	PLAUR
4.74087e-138	0.702671	1.33645e-133	Macrophage_CXCL3	ICAM1

## Sheet: Macro05-MKI67
p_val	avg_logFC	p_val_adj	cluster	gene
0	1.87992	0	Proliferative_cells	STMN1
2.15517e-298	1.81226	6.07541e-294	Proliferative_cells	HIST1H4C
0	1.5986	0	Proliferative_cells	H2AFZ
0	1.58677	0	Proliferative_cells	CENPF
0	1.57593	0	Proliferative_cells	TUBB
0	1.55046	0	Proliferative_cells	TOP2A
0	1.48453	0	Proliferative_cells	MKI67
0	1.47737	0	Proliferative_cells	TUBA1B
7.8975e-298	1.37223	2.22631e-293	Proliferative_cells	HMGB2
0	1.36089	0	Proliferative_cells	TYMS
0	1.34753	0	Proliferative_cells	KIAA0101
0	1.30737	0	Proliferative_cells	HMGB1
0	1.2968	0	Proliferative_cells	HMGN2
0	1.18302	0	Proliferative_cells	UBE2C
0	1.15484	0	Proliferative_cells	NUSAP1
0	1.14862	0	Proliferative_cells	CKS1B
0	1.1486	0	Proliferative_cells	PCNA
4.34728e-305	1.1407	1.2255e-300	Proliferative_cells	DUT
0	1.13685	0	Proliferative_cells	PTTG1
0	1.05426	0	Proliferative_cells	TK1
1.68771e-285	1.02313	4.75766e-281	Proliferative_cells	NUCKS1
0	1.01037	0	Proliferative_cells	CDK1
0	0.952325	0	Proliferative_cells	SMC4
0	0.943867	0	Proliferative_cells	ASPM
3.54579e-149	0.943449	9.99558e-145	Proliferative_cells	FCGBP
0	0.94145	0	Proliferative_cells	RRM2
7.64522e-267	0.940835	2.15519e-262	Proliferative_cells	KPNA2
0	0.922262	0	Proliferative_cells	BIRC5
0	0.918714	0	Proliferative_cells	CDKN3
5.47872e-254	0.912889	1.54445e-249	Proliferative_cells	DEK
5.10247e-160	0.870483	1.43839e-155	Proliferative_cells	TUBA1C
2.51207e-258	0.865493	7.08154e-254	Proliferative_cells	RAN
1.99547e-245	0.863588	5.62522e-241	Proliferative_cells	RANBP1
1.00417e-211	0.837411	2.83076e-207	Proliferative_cells	H2AFV
0	0.832028	0	Proliferative_cells	CCNB1
1.97857e-307	0.820357	5.5776e-303	Proliferative_cells	H2AFX
0	0.817115	0	Proliferative_cells	CDC20
0	0.813265	0	Proliferative_cells	TPX2
0	0.806578	0	Proliferative_cells	SMC2
0	0.791101	0	Proliferative_cells	PRC1
0	0.786953	0	Proliferative_cells	HMMR
0	0.784423	0	Proliferative_cells	CENPM
4.65655e-221	0.767065	1.31268e-216	Proliferative_cells	NASP
8.2195e-190	0.752709	2.31708e-185	Proliferative_cells	MZT2B
0	0.749271	0	Proliferative_cells	MCM7
6.02361e-166	0.73966	1.69806e-161	Proliferative_cells	S100B
2.91413e-276	0.739599	8.21494e-272	Proliferative_cells	TMPO
1.12191e-222	0.719961	3.16266e-218	Proliferative_cells	IDH2
6.08172e-228	0.716581	1.71444e-223	Proliferative_cells	PARP1
2.51864e-184	0.716036	7.10005e-180	Proliferative_cells	ANP32B

## Sheet: Macro06-SEPP1
p_val	avg_logFC	p_val_adj	cluster	gene
0	2.83146	0	Macrophage_SEPP1	SEPP1
4.19749e-218	2.42776	1.18327e-213	Macrophage_SEPP1	RNASE1
0	2.32978	0	Macrophage_SEPP1	SLC40A1
0	2.05316	0	Macrophage_SEPP1	FOLR2
0	2.02713	0	Macrophage_SEPP1	LYVE1
0	1.98417	0	Macrophage_SEPP1	CD5L
7.71956e-122	1.72807	2.17614e-117	Macrophage_SEPP1	PLTP
9.05944e-154	1.71112	2.55386e-149	Macrophage_SEPP1	MAF
9.23364e-146	1.66815	2.60296e-141	Macrophage_SEPP1	PDK4
8.89979e-259	1.64079	2.50885e-254	Macrophage_SEPP1	C1QA
7.70599e-181	1.59873	2.17232e-176	Macrophage_SEPP1	MRC1
3.05735e-234	1.59514	8.61868e-230	Macrophage_SEPP1	VCAM1
7.45376e-231	1.55574	2.10121e-226	Macrophage_SEPP1	C1QB
7.91839e-120	1.53845	2.23219e-115	Macrophage_SEPP1	DAB2
0	1.53752	0	Macrophage_SEPP1	CXCL12
0	1.53308	0	Macrophage_SEPP1	LILRB5
2.66505e-206	1.43625	7.51277e-202	Macrophage_SEPP1	C1QC
3.12748e-115	1.43047	8.81636e-111	Macrophage_SEPP1	MS4A7
1.662e-93	1.35394	4.68518e-89	Macrophage_SEPP1	CD163
8.60562e-162	1.35393	2.42592e-157	Macrophage_SEPP1	FCGRT
1.73278e-104	1.35063	4.88471e-100	Macrophage_SEPP1	SDC3
5.23685e-85	1.33853	1.47627e-80	Macrophage_SEPP1	CCL8
1.89781e-99	1.27453	5.34993e-95	Macrophage_SEPP1	MS4A4A
4.46404e-15	1.26063	1.25841e-10	Macrophage_SEPP1	MARCO
7.58075e-47	1.21725	2.13701e-42	Macrophage_SEPP1	STAB1
1.63488e-30	1.21221	4.60872e-26	Macrophage_SEPP1	IFI27
2.77319e-95	1.19866	7.81763e-91	Macrophage_SEPP1	FABP4
1.23768e-88	1.18476	3.48903e-84	Macrophage_SEPP1	BLVRB
6.50844e-223	1.16923	1.83473e-218	Macrophage_SEPP1	CD209
8.38832e-116	1.14183	2.36467e-111	Macrophage_SEPP1	WWP1
3.73228e-57	1.13199	1.05213e-52	Macrophage_SEPP1	MAN1A1
1.65919e-52	1.12856	4.67726e-48	Macrophage_SEPP1	CFD
1.30585e-61	1.1283	3.68119e-57	Macrophage_SEPP1	SLCO2B1
2.57645e-64	1.00326	7.26301e-60	Macrophage_SEPP1	VSIG4
1.96021e-243	0.991625	5.52584e-239	Macrophage_SEPP1	TTN
9.38949e-57	0.98204	2.6469e-52	Macrophage_SEPP1	XIST
2.76087e-84	0.971924	7.7829e-80	Macrophage_SEPP1	SIGLEC1
6.15712e-146	0.968129	1.73569e-141	Macrophage_SEPP1	IGF1
1.38279e-63	0.953612	3.89809e-59	Macrophage_SEPP1	FUCA1
2.01873e-30	0.945002	5.69079e-26	Macrophage_SEPP1	GYPC
2.72718e-192	0.940136	7.68791e-188	Macrophage_SEPP1	EGFL7
3.75002e-196	0.934686	1.05713e-191	Macrophage_SEPP1	CETP
1.34756e-54	0.931684	3.79877e-50	Macrophage_SEPP1	NRP1
3.71104e-98	0.92729	1.04614e-93	Macrophage_SEPP1	MS4A6A
5.47281e-50	0.920318	1.54279e-45	Macrophage_SEPP1	CSF1R
1.00604e-74	0.916679	2.83603e-70	Macrophage_SEPP1	CTSC
8.89756e-50	0.914289	2.50822e-45	Macrophage_SEPP1	C2
1.16227e-49	0.902153	3.27645e-45	Macrophage_SEPP1	TSPAN4
1.40118e-31	0.894535	3.94993e-27	Macrophage_SEPP1	GAS6
8.94244e-89	0.894046	2.52087e-84	Macrophage_SEPP1	RGL1

## Sheet: cDC-FCER1A
p_val	avg_logFC	pct.1	pct.2	p_val_adj	cluster	gene
0	1.71687	0.644	0.068	0	cDC_FCER1A	FCER1A
0	1.488	0.669	0.065	0	cDC_FCER1A	CD1C
0	1.39135	0.734	0.201	0	cDC_FCER1A	CLEC10A
0	1.3418	0.572	0.051	0	cDC_FCER1A	CD1E
0	1.23157	0.992	0.705	0	cDC_FCER1A	HLA-DQA1
0	1.15909	0.998	0.868	0	cDC_FCER1A	HLA-DPB1
0	1.13709	0.87	0.433	0	cDC_FCER1A	PPA1
0	1.12461	0.483	0.117	0	cDC_FCER1A	LTB
0	1.09805	0.734	0.229	0	cDC_FCER1A	LGALS2
0	1.06201	0.983	0.765	0	cDC_FCER1A	HLA-DQB1
0	1.00747	0.552	0.084	0	cDC_FCER1A	CST7
0	0.913988	0.998	0.892	0	cDC_FCER1A	HLA-DPA1
0	0.873359	0.99	0.882	0	cDC_FCER1A	HLA-DRB1
0	0.869763	0.753	0.283	0	cDC_FCER1A	JAML
0	0.807293	0.998	0.958	0	cDC_FCER1A	HLA-DRA
0	0.77117	0.219	0.009	0	cDC_FCER1A	CD207
0	0.705763	0.989	0.936	0	cDC_FCER1A	RPS29
0	0.67199	0.99	0.942	0	cDC_FCER1A	RPS23
0	0.661716	0.348	0.031	0	cDC_FCER1A	PPP1R14A
0	0.640979	0.997	0.962	0	cDC_FCER1A	RPS18
0	0.636735	0.95	0.779	0	cDC_FCER1A	EEF1B2
0	0.600531	0.995	0.959	0	cDC_FCER1A	RPS27
0	0.589621	0.989	0.93	0	cDC_FCER1A	RPS3A
0	0.578328	0.581	0.152	0	cDC_FCER1A	NDRG2
0	0.573173	0.982	0.891	0	cDC_FCER1A	RPS7
0	0.572437	1	0.958	0	cDC_FCER1A	CD74
0	0.571001	0.987	0.926	0	cDC_FCER1A	RPS11
0	0.564838	0.99	0.953	0	cDC_FCER1A	RPS14
0	0.561166	0.975	0.858	0	cDC_FCER1A	RPL5
0	0.554543	0.994	0.961	0	cDC_FCER1A	RPS19
0	0.554486	0.995	0.964	0	cDC_FCER1A	RPL37
0	0.554467	0.986	0.925	0	cDC_FCER1A	RPS6
0	0.547383	0.985	0.897	0	cDC_FCER1A	RPL6
0	0.540911	0.218	0.02	0	cDC_FCER1A	CD1A
0	0.537174	0.994	0.954	0	cDC_FCER1A	RPS2
0	0.533498	0.984	0.909	0	cDC_FCER1A	RPL7A
0	0.527423	0.99	0.939	0	cDC_FCER1A	RPL18A
0	0.522101	0.981	0.912	0	cDC_FCER1A	RPS3
0	0.511823	0.354	0.046	0	cDC_FCER1A	ADAM19
0	0.500147	0.996	0.961	0	cDC_FCER1A	RPS24
0	0.499775	0.994	0.957	0	cDC_FCER1A	RPL32
0	0.496546	0.992	0.947	0	cDC_FCER1A	RPL11
0	0.495708	0.989	0.944	0	cDC_FCER1A	RPL37A
0	0.491013	0.988	0.928	0	cDC_FCER1A	RPL27A
0	0.490705	0.993	0.953	0	cDC_FCER1A	RPL19
0	0.388205	0.318	0.032	0	cDC_FCER1A	SLC38A1
0	0.379836	0.217	0.019	0	cDC_FCER1A	CD1B
0	0.359446	0.26	0.018	0	cDC_FCER1A	ASB2
0	0.324516	0.252	0.016	0	cDC_FCER1A	HLA-DOB
2.31377e-298	0.81075	0.241	0.028	6.52253e-294	cDC_FCER1A	HLA-DQB2

## Sheet: pDC-LILRA4
p_val	avg_logFC	pct.1	pct.2	p_val_adj	cluster	gene
0	3.96031	0.978	0.012	0	pDC_LILRA4	GZMB
0	2.42798	0.865	0.018	0	pDC_LILRA4	CLIC3
0	2.30675	0.562	0.002	0	pDC_LILRA4	TCL1A
0	1.90259	0.921	0.007	0	pDC_LILRA4	LILRA4
0	1.8553	0.944	0.046	0	pDC_LILRA4	TSPAN13
0	1.80814	0.899	0.044	0	pDC_LILRA4	SPIB
0	1.61573	0.854	0.02	0	pDC_LILRA4	MZB1
0	1.57606	0.843	0.008	0	pDC_LILRA4	SMPD3
0	1.48098	0.82	0.034	0	pDC_LILRA4	DERL3
0	1.47423	0.865	0.014	0	pDC_LILRA4	CXCR3
0	1.34432	0.798	0.001	0	pDC_LILRA4	SCT
0	1.25764	0.753	0.005	0	pDC_LILRA4	MAP1A
0	1.2467	0.82	0.003	0	pDC_LILRA4	CLEC4C
0	1.24495	0.764	0.004	0	pDC_LILRA4	PTPRS
0	1.20627	0.371	0.002	0	pDC_LILRA4	KRT5
0	1.11701	0.663	0.001	0	pDC_LILRA4	LRRC26
0	1.10313	0.663	0.019	0	pDC_LILRA4	LAMP5
0	1.06213	0.708	0.013	0	pDC_LILRA4	PTCRA
0	1.00275	0.764	0.003	0	pDC_LILRA4	FAM129C
0	0.983428	0.584	0.012	0	pDC_LILRA4	COBLL1
0	0.938652	0.584	0.004	0	pDC_LILRA4	SMIM5
0	0.911844	0.584	0	0	pDC_LILRA4	SHD
0	0.865302	0.629	0.02	0	pDC_LILRA4	ZFAT
0	0.841154	0.607	0.012	0	pDC_LILRA4	RP11-117D22.2
0	0.823529	0.438	0.003	0	pDC_LILRA4	DRD4
0	0.822975	0.539	0.005	0	pDC_LILRA4	C1orf186
0	0.784332	0.607	0.001	0	pDC_LILRA4	PACSIN1
0	0.76453	0.584	0.012	0	pDC_LILRA4	SCAMP5
0	0.725607	0.618	0.012	0	pDC_LILRA4	CIB2
0	0.527656	0.36	0.001	0	pDC_LILRA4	PHEX
0	0.527207	0.416	0.005	0	pDC_LILRA4	TMIGD2
0	0.5226	0.404	0.003	0	pDC_LILRA4	SLA2
0	0.504057	0.326	0.002	0	pDC_LILRA4	CRYM
0	0.502236	0.348	0.001	0	pDC_LILRA4	PLXNA4
0	0.47172	0.427	0.003	0	pDC_LILRA4	SLC35F3
0	0.454215	0.303	0.001	0	pDC_LILRA4	CYP46A1
0	0.414192	0.315	0.002	0	pDC_LILRA4	EPHB1
0	0.413904	0.315	0.004	0	pDC_LILRA4	DACH1
0	0.384395	0.326	0.001	0	pDC_LILRA4	CUX2
0	0.373862	0.258	0.002	0	pDC_LILRA4	VASH2
0	0.369415	0.303	0.003	0	pDC_LILRA4	SLC12A3
0	0.337334	0.191	0	0	pDC_LILRA4	VIPR2
0	0.327587	0.247	0	0	pDC_LILRA4	RP11-71G12.1
0	0.301523	0.292	0.001	0	pDC_LILRA4	HHIP-AS1
0	0.291108	0.213	0	0	pDC_LILRA4	AC104024.1
0	0.274471	0.18	0	0	pDC_LILRA4	LCNL1
0	0.25713	0.225	0	0	pDC_LILRA4	RP11-73G16.2
9.00939e-301	0.258006	0.236	0.002	2.53975e-296	pDC_LILRA4	RP11-542M13.3
1.29928e-248	1.85476	0.933	0.065	3.66267e-244	pDC_LILRA4	IL3RA
2.23408e-236	0.918747	0.719	0.035	6.29786e-232	pDC_LILRA4	DNASE1L3
