# Supplementary material for: Single-cell dissection of remodeled inflammatory ecosystem in primary and metastatic gallbladder carcinoma
Source: Cell Discov. 2022 Oct 5;8:101. doi: 10.1038/s41421-022-00445-8 (PMC9534837; doi:10.1038/s41421-022-00445-8)
Supplement: Supplementary file 11 — Supplementary Table S10 Macrophages function preference markers [file 41421_2022_445_MOESM11_ESM.xlsx]

## Sheet: Macrophage function markers
Angiogenesis	Phagocytosis	M1	M2	TAM	MDSC
CCND2	MRC1	IL23	IL4R	SLC40A1	S100A8
CCNE1	CD163	TNF	CCL4	GPNMB	S100A9
CD44	MERTK	CXCL9	CCL13	APOE	S100A12
CXCR4	C1QB	CXCL10	CCL20	C1QA	FCN1
E2F3		CXCL11	CCL17	C1QB	VCAN
EDN1		CD86	CCL18	TREM2	BCL3
EZH2		IL1A	CCL22	ID3	NR4A1
FGF18		IL1B	CCL24	MITF	RXRA
FGFR1		IL6	LYVE1	RUNX2	TCF25
FYN		CCL5	VEGFA	MAF
HEY1		IRF5	VEGFB
ITGAV		IRF1	VEGFC
JAG1		CD40	VEGFD
JAG2		IDO1	EGF
MMP9		KYNU	CTSA
NOTCH1		CCR7	CTSB
PDGFA			CTSC
PTK2			CTSD
SPP1			TGFB1
STC1			TGFB2
TNFAIP6			TGFB3
TYMP			MMP14
VAV2			MMP19
VCAN			MMP9
VEGFA			CLEC7A
			WNT7B
			FASL
			TNFSF12
			TNFSF8
			CD276
			VTCN1
			MSR1
			FN1
			IRF4
Reference: Cheng, S., Li, Z., Gao, R., Xing, B., Gao, Y., Yang, Y., Qin, S., Zhang, L., Ouyang, H., Du, P., et al. (2021). A pan-cancer single-cell transcriptional atlas of tumor infiltrating myeloid cells. Cell 184, 792-809.e23.
