# Supplementary material for: Single-cell dissection of remodeled inflammatory ecosystem in primary and metastatic gallbladder carcinoma
Source: Cell Discov. 2022 Oct 5;8:101. doi: 10.1038/s41421-022-00445-8 (PMC9534837; doi:10.1038/s41421-022-00445-8)
Supplement: Supplementary file 12 — Supplementary Table S11 T and NK subsets Top50 DEGs [file 41421_2022_445_MOESM12_ESM.xlsx]

## Sheet: CD4 TN
p_val	avg_logFC	pct.1	pct.2	p_val_adj	cluster	gene
5.30694e-210	0.927457	0.333	0.197	1.49603e-205	CD4 TN	IGHG3
3.90023e-259	0.912823	0.697	0.534	1.09948e-254	CD4 TN	IGKC
6.10576e-240	0.898082	0.303	0.164	1.72121e-235	CD4 TN	IGHG4
0	0.765245	0.812	0.521	0	CD4 TN	IL7R
1.31149e-144	0.759214	0.272	0.166	3.69708e-140	CD4 TN	IGHG1
0	0.727289	0.279	0.07	0	CD4 TN	CCR7
1.05262e-287	0.633332	0.513	0.344	2.96733e-283	CD4 TN	KLF2
2.41284e-170	0.601318	0.468	0.335	6.8018e-166	CD4 TN	IGLC2
0	0.562587	0.421	0.222	0	CD4 TN	GPR183
2.22709e-261	0.539292	0.301	0.157	6.27818e-257	CD4 TN	SOCS3
2.67076e-32	0.48113	0.574	0.572	7.52888e-28	CD4 TN	FOS
5.35236e-271	0.465983	0.195	0.077	1.50883e-266	CD4 TN	SELL
3.89282e-62	0.459382	0.508	0.466	1.09739e-57	CD4 TN	TNFAIP3
4.84349e-292	0.443198	0.328	0.166	1.36538e-287	CD4 TN	TCF7
6.16556e-42	0.439863	0.252	0.197	1.73807e-37	CD4 TN	IGLC3
9.14151e-52	0.431115	0.57	0.529	2.57699e-47	CD4 TN	NFKBIA
3.36307e-74	0.410232	0.183	0.116	9.48048e-70	CD4 TN	LMNA
5.42856e-220	0.387224	0.135	0.046	1.53031e-215	CD4 TN	TSHZ2
7.33598e-140	0.368777	0.411	0.287	2.06801e-135	CD4 TN	BIRC3
4.14355e-255	0.366954	0.213	0.09	1.16807e-250	CD4 TN	CD4
7.32048e-189	0.357797	0.708	0.65	2.06364e-184	CD4 TN	PABPC1
1.86336e-302	0.357241	0.139	0.039	5.25281e-298	CD4 TN	LEF1
0	0.355229	0.148	0.03	0	CD4 TN	MAL
6.8157e-11	0.348759	0.559	0.591	1.92135e-06	CD4 TN	ZFP36
1.89384e-129	0.340419	0.548	0.475	5.33873e-125	CD4 TN	LDHB
9.95587e-122	0.331448	0.526	0.42	2.80656e-117	CD4 TN	PIK3IP1
1.02822e-73	0.327956	0.853	0.891	2.89855e-69	CD4 TN	FTH1
1.07941e-30	0.322493	0.685	0.72	3.04285e-26	CD4 TN	JUNB
1.67532e-97	0.317605	0.127	0.065	4.72274e-93	CD4 TN	SESN3
2.40019e-171	0.311921	0.221	0.113	6.76614e-167	CD4 TN	CD40LG
2.55204e-79	0.305421	0.206	0.133	7.19419e-75	CD4 TN	DGKA
1.77026e-137	0.305092	0.716	0.69	4.99037e-133	CD4 TN	SARAF
4.95715e-106	0.304349	0.312	0.213	1.39742e-101	CD4 TN	FOXP1
1.03208e-161	0.301115	0.131	0.053	2.90944e-157	CD4 TN	SERINC5
8.61544e-141	0.300839	0.824	0.797	2.42869e-136	CD4 TN	ZFP36L2
7.24188e-90	0.299239	0.296	0.207	2.04149e-85	CD4 TN	TIMP1
2.6101e-91	0.296346	0.166	0.096	7.35787e-87	CD4 TN	IL6ST
9.32008e-99	0.288803	0.207	0.125	2.62733e-94	CD4 TN	PDE3B
5.09102e-108	0.28532	0.167	0.092	1.43516e-103	CD4 TN	THEM4
2.56385e-76	0.28529	0.237	0.16	7.22748e-72	CD4 TN	FAM65B
2.26175e-288	0.283916	0.906	0.936	6.37588e-284	CD4 TN	RPS3A
4.18859e-15	0.283225	0.129	0.104	1.18076e-10	CD4 TN	CD83
1.82329e-89	0.280203	0.184	0.109	5.13986e-85	CD4 TN	AREG
3.05131e-101	0.275614	0.217	0.132	8.60164e-97	CD4 TN	CD55
1.81817e-108	0.273937	0.269	0.174	5.12542e-104	CD4 TN	AQP3
9.03842e-27	0.272103	0.355	0.309	2.54793e-22	CD4 TN	ATM
8.64043e-78	0.271449	0.263	0.186	2.43574e-73	CD4 TN	NOSIP
1.47255e-58	0.270006	0.22	0.154	4.15112e-54	CD4 TN	SORL1
1.09681e-42	0.269568	0.173	0.122	3.0919e-38	CD4 TN	IGFBP7
0	0.264534	0.948	0.972	0	CD4 TN	TPT1

## Sheet: CD4 Treg
p_val	avg_logFC	pct.1	pct.2	p_val_adj	cluster	gene
0	2.08997	0.689	0.069	0	CD4 Treg	TNFRSF4
0	1.70013	0.7	0.095	0	CD4 Treg	TNFRSF18
8.58316e-187	1.57893	0.172	0.049	2.41959e-182	CD4 Treg	CXCL13
0	1.49279	0.691	0.095	0	CD4 Treg	CTLA4
0	1.28375	0.645	0.205	0	CD4 Treg	BATF
0	1.19394	0.364	0.028	0	CD4 Treg	IL2RA
0	1.19386	0.441	0.01	0	CD4 Treg	FOXP3
0	1.18651	0.697	0.199	0	CD4 Treg	TIGIT
0	1.08016	0.569	0.155	0	CD4 Treg	DUSP4
0	1.0789	0.427	0.058	0	CD4 Treg	AC133644.2
0	1.04282	0.507	0.071	0	CD4 Treg	TBC1D4
0	1.03293	0.52	0.185	0	CD4 Treg	PMAIP1
0	1.00978	0.483	0.155	0	CD4 Treg	GADD45A
0	0.933203	0.467	0.123	0	CD4 Treg	ICOS
0	0.917563	0.649	0.24	0	CD4 Treg	ARID5B
0	0.880303	0.621	0.317	0	CD4 Treg	CARD16
0	0.877721	0.584	0.261	0	CD4 Treg	TNFRSF1B
0	0.870423	0.573	0.219	0	CD4 Treg	CORO1B
0	0.853532	0.324	0.044	0	CD4 Treg	LAIR2
0	0.836753	0.274	0.024	0	CD4 Treg	RTKN2
0	0.83463	0.281	0.051	0	CD4 Treg	MAGEH1
0	0.826994	0.49	0.146	0	CD4 Treg	DNPH1
0	0.812642	0.513	0.226	0	CD4 Treg	TYMP
0	0.794311	0.571	0.266	0	CD4 Treg	CREM
2.32275e-294	0.791857	0.821	0.594	6.54782e-290	CD4 Treg	SAT1
0	0.791397	0.279	0.024	0	CD4 Treg	ICA1
0	0.790418	0.792	0.499	0	CD4 Treg	RGS1
0	0.782947	0.577	0.231	0	CD4 Treg	CD27
1.08475e-288	0.769431	0.799	0.528	3.05791e-284	CD4 Treg	LTB
0	0.767036	0.177	0.03	0	CD4 Treg	NMB
0	0.760996	0.459	0.092	0	CD4 Treg	CD4
0	0.759277	0.386	0.098	0	CD4 Treg	MIR4435-2HG
0	0.754325	0.625	0.292	0	CD4 Treg	BIRC3
0	0.711087	0.272	0.056	0	CD4 Treg	TNFRSF9
0	0.706102	0.924	0.826	0	CD4 Treg	IL32
1.71305e-302	0.699134	0.176	0.035	4.8291e-298	CD4 Treg	SOX4
0	0.65562	0.381	0.128	0	CD4 Treg	NAMPT
9.88788e-246	0.636222	0.57	0.318	2.78739e-241	CD4 Treg	UCP2
0	0.630631	0.76	0.474	0	CD4 Treg	SPOCK2
0	0.628814	0.554	0.266	0	CD4 Treg	GPX1
0	0.617813	0.292	0.052	0	CD4 Treg	STAM
5.17272e-198	0.615396	0.553	0.324	1.45819e-193	CD4 Treg	PKM
7.98134e-271	0.60646	0.494	0.229	2.24994e-266	CD4 Treg	GBP2
9.91004e-273	0.6032	0.775	0.554	2.79364e-268	CD4 Treg	SOD1
0	0.601882	0.234	0.054	0	CD4 Treg	TSHZ2
7.73873e-146	0.594141	0.593	0.41	2.18155e-141	CD4 Treg	CTSC
0	0.589827	0.227	0.031	0	CD4 Treg	LAYN
6.45457e-206	0.586622	0.501	0.269	1.81954e-201	CD4 Treg	UGP2
8.07319e-264	0.573724	0.415	0.167	2.27583e-259	CD4 Treg	PHLDA1
0	0.571614	0.261	0.044	0	CD4 Treg	ENTPD1

## Sheet: CD8 TRM
p_val	avg_logFC	pct.1	pct.2	p_val_adj	cluster	gene
0	0.882804	0.361	0.097	0	CD8 TRM	KLRC1
0	0.677705	0.466	0.218	0	CD8 TRM	TRGC2
0	0.665815	0.508	0.229	0	CD8 TRM	CD8B
2.90527e-140	0.662516	0.233	0.118	8.18997e-136	CD8 TRM	CCL3L3
0	0.659775	0.19	0.023	0	CD8 TRM	MUC5B
2.22955e-137	0.623346	0.378	0.252	6.28511e-133	CD8 TRM	IGHA1
0	0.587774	0.665	0.373	0	CD8 TRM	CD8A
0	0.575357	0.263	0.058	0	CD8 TRM	ZNF683
2.37667e-156	0.572111	0.186	0.083	6.69983e-152	CD8 TRM	CH17-373J23.1
0	0.565343	0.314	0.111	0	CD8 TRM	ITGA1
7.83175e-126	0.537926	0.549	0.444	2.20777e-121	CD8 TRM	H1FX
2.47031e-224	0.486757	0.457	0.276	6.96381e-220	CD8 TRM	HOPX
0	0.455838	0.231	0.079	0	CD8 TRM	CD9
4.88042e-223	0.439211	0.206	0.077	1.37579e-218	CD8 TRM	XCL1
0	0.437552	0.135	0.029	0	CD8 TRM	PIGR
7.96354e-90	0.436903	0.237	0.146	2.24492e-85	CD8 TRM	PRMT9
1.20236e-133	0.425148	0.16	0.069	3.38946e-129	CD8 TRM	IGHA2
1.66375e-213	0.423957	0.359	0.193	4.69011e-209	CD8 TRM	CAPG
5.53727e-85	0.42303	0.215	0.129	1.56096e-80	CD8 TRM	HIST1H1E
5.18968e-128	0.418634	0.201	0.099	1.46297e-123	CD8 TRM	SPRY1
0	0.415561	0.947	0.815	0	CD8 TRM	JUND
4.87534e-158	0.409917	0.331	0.192	1.37436e-153	CD8 TRM	NCF1
6.05841e-71	0.402293	0.173	0.1	1.70786e-66	CD8 TRM	RP11-386I14.4
2.20761e-62	0.397371	0.231	0.154	6.22326e-58	CD8 TRM	HIST1H1D
0	0.389786	0.892	0.7	0	CD8 TRM	CCL5
1.07606e-72	0.379691	0.104	0.049	3.03343e-68	CD8 TRM	RNU12
5.43918e-138	0.364396	0.626	0.514	1.5333e-133	CD8 TRM	STK17B
4.61232e-127	0.363969	0.505	0.374	1.30021e-122	CD8 TRM	LGALS1
2.03118e-145	0.355121	0.791	0.671	5.72589e-141	CD8 TRM	KLF6
4.55092e-223	0.347736	0.828	0.651	1.2829e-218	CD8 TRM	CD69
9.76173e-62	0.344944	0.302	0.203	2.75183e-57	CD8 TRM	CCL4L2
3.36115e-27	0.337024	0.176	0.132	9.47509e-23	CD8 TRM	TMEM107
1.3574e-109	0.327653	0.837	0.772	3.82652e-105	CD8 TRM	CXCR4
2.78675e-149	0.323963	0.944	0.903	7.85586e-145	CD8 TRM	H3F3B
7.32532e-86	0.323266	0.535	0.432	2.06501e-81	CD8 TRM	RUNX3
1.96349e-66	0.322658	0.265	0.18	5.53507e-62	CD8 TRM	HIST1H1C
0	0.314018	0.104	0.014	0	CD8 TRM	SMPD3
6.00525e-62	0.310203	0.4	0.313	1.69288e-57	CD8 TRM	SAMSN1
2.67588e-72	0.309566	0.823	0.795	7.54329e-68	CD8 TRM	TXNIP
1.74496e-62	0.308953	0.23	0.152	4.91903e-58	CD8 TRM	LDLRAD4
7.63191e-146	0.308473	0.113	0.038	2.15143e-141	CD8 TRM	CD24
1.09802e-125	0.305653	0.145	0.062	3.09533e-121	CD8 TRM	MSH3
2.54642e-190	0.299997	0.849	0.771	7.17837e-186	CD8 TRM	CD52
3.63136e-183	0.299529	0.142	0.048	1.02368e-178	CD8 TRM	LAIR1
9.66283e-94	0.296216	0.585	0.48	2.72395e-89	CD8 TRM	CLEC2B
3.45579e-130	0.292781	0.661	0.551	9.74188e-126	CD8 TRM	CD7
3.45922e-26	0.291727	0.504	0.471	9.75155e-22	CD8 TRM	TNFAIP3
2.55159e-144	0.284041	0.83	0.779	7.19293e-140	CD8 TRM	CD2
5.89487e-91	0.280164	0.113	0.049	1.66176e-86	CD8 TRM	CLU
9.06796e-46	0.27463	0.309	0.238	2.55626e-41	CD8 TRM	PTGER4

## Sheet: CD8 TEFF
p_val	avg_logFC	pct.1	pct.2	p_val_adj	cluster	gene
0	1.45721	0.256	0.089	0	CD8 TEFF	HSPA6
0	1.25783	0.699	0.247	0	CD8 TEFF	GZMK
1.51102e-123	0.921878	0.615	0.587	4.25957e-119	CD8 TEFF	HSPA1A
7.51384e-147	0.735075	0.432	0.344	2.11815e-142	CD8 TEFF	HSPB1
3.81498e-52	0.631007	0.174	0.122	1.07544e-47	CD8 TEFF	ZFAND2A
1.18054e-37	0.630636	0.571	0.605	3.32793e-33	CD8 TEFF	HSPA1B
0	0.612193	0.352	0.159	0	CD8 TEFF	KLRG1
0	0.577621	0.248	0.088	0	CD8 TEFF	EOMES
0	0.576344	0.708	0.455	0	CD8 TEFF	GZMA
3.57087e-266	0.546007	0.398	0.242	1.00663e-261	CD8 TEFF	CMC1
9.33628e-146	0.525977	0.118	0.047	2.6319e-141	CD8 TEFF	SERPINH1
4.46344e-269	0.520772	0.531	0.385	1.25824e-264	CD8 TEFF	HLA-DPB1
6.51262e-237	0.518014	0.408	0.245	1.83591e-232	CD8 TEFF	GZMH
1.04284e-124	0.517618	0.143	0.069	2.93975e-120	CD8 TEFF	DNAJA4
4.62443e-71	0.510738	0.205	0.139	1.30363e-66	CD8 TEFF	DNAJB4
4.7428e-117	0.472611	0.284	0.192	1.33699e-112	CD8 TEFF	ITM2C
1.84576e-302	0.465266	0.655	0.507	5.20319e-298	CD8 TEFF	CST7
0	0.447831	0.866	0.691	0	CD8 TEFF	CCL5
9.92178e-197	0.447531	0.556	0.448	2.79695e-192	CD8 TEFF	GZMM
6.39529e-221	0.424606	0.393	0.236	1.80283e-216	CD8 TEFF	CD8B
2.15794e-208	0.418706	0.32	0.183	6.08323e-204	CD8 TEFF	SAMD3
1.16846e-19	0.405414	0.552	0.577	3.29388e-15	CD8 TEFF	HSPE1
3.06748e-168	0.401396	0.656	0.571	8.64722e-164	CD8 TEFF	CD74
2.5859e-37	0.398231	0.304	0.262	7.28965e-33	CD8 TEFF	PPP1R14B
4.28739e-06	0.397963	0.887	0.922	0.120862	CD8 TEFF	HSP90AA1
7.27249e-140	0.376441	0.478	0.377	2.05011e-135	CD8 TEFF	HLA-DPA1
2.17651e-208	0.374986	0.642	0.512	6.13557e-204	CD8 TEFF	GIMAP7
1.06101e-117	0.368774	0.457	0.361	2.991e-113	CD8 TEFF	APOBEC3G
6.81498e-53	0.36203	0.101	0.058	1.92114e-48	CD8 TEFF	BAG3
1.19596e-192	0.354824	0.518	0.376	3.37141e-188	CD8 TEFF	GIMAP4
5.68333e-61	0.345314	0.267	0.201	1.60213e-56	CD8 TEFF	ERN1
5.48187e-132	0.338427	0.596	0.521	1.54534e-127	CD8 TEFF	CD81
2.90348e-117	0.335292	0.373	0.268	8.18492e-113	CD8 TEFF	HLA-DRA
1.3061e-93	0.325737	0.294	0.208	3.68191e-89	CD8 TEFF	ARAP2
1.21102e-146	0.323422	0.523	0.385	3.41386e-142	CD8 TEFF	CD8A
2.89389e-125	0.316897	0.225	0.13	8.15786e-121	CD8 TEFF	HLA-DQA1
2.32968e-135	0.31606	0.563	0.466	6.56737e-131	CD8 TEFF	KIAA1551
3.58376e-121	0.315177	0.132	0.061	1.01026e-116	CD8 TEFF	DTHD1
1.07e-125	0.313997	0.502	0.398	3.01633e-121	CD8 TEFF	ITM2A
3.38447e-38	0.292059	0.26	0.212	9.54082e-34	CD8 TEFF	CLDND1
2.71385e-111	0.289219	0.158	0.082	7.65033e-107	CD8 TEFF	AOAH
1.09951e-101	0.283365	0.397	0.3	3.09952e-97	CD8 TEFF	ATM
0	0.281509	0.7	0.496	0	CD8 TEFF	NKG7
3.52365e-88	0.281196	0.31	0.222	9.93316e-84	CD8 TEFF	LYAR
2.4005e-110	0.280708	0.172	0.093	6.76702e-106	CD8 TEFF	SLAMF7
1.51658e-64	0.263502	0.17	0.109	4.27523e-60	CD8 TEFF	F2R
1.04512e-62	0.263139	0.522	0.475	2.94618e-58	CD8 TEFF	COTL1
3.34877e-53	0.262505	0.283	0.223	9.4402e-49	CD8 TEFF	SH2D1A
9.15708e-40	0.262451	0.208	0.159	2.58138e-35	CD8 TEFF	LYST
9.78349e-78	0.257402	0.616	0.576	2.75797e-73	CD8 TEFF	RARRES3

## Sheet: CD8 TEX
p_val	avg_logFC	pct.1	pct.2	p_val_adj	cluster	gene
0	1.74538	0.396	0.032	0	CD8 TEX	CXCL13
0	1.5126	0.308	0.069	0	CD8 TEX	IGHM
0	1.33799	0.702	0.367	0	CD8 TEX	ISG15
0	1.31444	0.5	0.099	0	CD8 TEX	IFI44L
0	1.25784	0.511	0.171	0	CD8 TEX	GZMB
0	1.2327	0.566	0.176	0	CD8 TEX	IFI6
0	1.15604	0.592	0.191	0	CD8 TEX	XAF1
0	1.09281	0.456	0.102	0	CD8 TEX	MX1
0	1.05462	0.265	0.033	0	CD8 TEX	IFIT3
4.24096e-269	0.938124	0.174	0.038	1.19553e-264	CD8 TEX	IFIT2
9.73021e-148	0.901824	0.211	0.08	2.74295e-143	CD8 TEX	IFI27
2.47624e-261	0.898474	0.294	0.097	6.98052e-257	CD8 TEX	JCHAIN
0	0.884888	0.715	0.438	0	CD8 TEX	LY6E
0	0.8723	0.473	0.187	0	CD8 TEX	LAG3
0	0.848699	0.52	0.225	0	CD8 TEX	TYMP
0	0.80443	0.429	0.138	0	CD8 TEX	EPSTI1
4.42351e-257	0.791136	0.53	0.249	1.24699e-252	CD8 TEX	IGHA1
4.22476e-286	0.772842	0.424	0.181	1.19096e-281	CD8 TEX	SAMD9L
3.30333e-296	0.746287	0.556	0.29	9.31208e-292	CD8 TEX	RBPJ
0	0.719758	0.273	0.054	0	CD8 TEX	HAVCR2
7.64716e-293	0.719559	0.47	0.213	2.15573e-288	CD8 TEX	STAT1
1.82336e-288	0.710517	0.784	0.55	5.14005e-284	CD8 TEX	RNF213
0	0.694621	0.339	0.104	0	CD8 TEX	OASL
0	0.693902	0.203	0.021	0	CD8 TEX	RSAD2
0	0.686191	0.187	0.019	0	CD8 TEX	IFIT1
1.89477e-276	0.665021	0.595	0.345	5.34136e-272	CD8 TEX	BST2
0	0.661764	0.253	0.045	0	CD8 TEX	SPINK1
3.64413e-213	0.660959	0.226	0.071	1.02728e-208	CD8 TEX	IGHA2
0	0.64839	0.838	0.71	0	CD8 TEX	RPS26
5.95974e-255	0.640793	0.377	0.156	1.68005e-250	CD8 TEX	EIF2AK2
2.38947e-201	0.633351	0.386	0.184	6.73592e-197	CD8 TEX	PTMS
1.6092e-134	0.623027	0.619	0.476	4.53634e-130	CD8 TEX	ISG20
3.62676e-252	0.614431	0.357	0.142	1.02238e-247	CD8 TEX	GBP1
0	0.614113	0.246	0.059	0	CD8 TEX	OAS1
1.94038e-180	0.597637	0.436	0.231	5.46993e-176	CD8 TEX	SAMD9
1.66061e-153	0.577846	0.377	0.195	4.68125e-149	CD8 TEX	PARP14
1.62255e-282	0.574204	0.458	0.19	4.57398e-278	CD8 TEX	IGLC3
4.25453e-192	0.573475	0.246	0.089	1.19935e-187	CD8 TEX	MX2
1.60732e-155	0.57099	0.476	0.284	4.53102e-151	CD8 TEX	TRIM22
5.25291e-119	0.56672	0.281	0.134	1.4808e-114	CD8 TEX	CCL3
4.70544e-136	0.56394	0.666	0.494	1.32646e-131	CD8 TEX	GZMA
9.1236e-242	0.561288	0.64	0.344	2.57194e-237	CD8 TEX	IGLC2
5.31816e-153	0.558512	0.347	0.165	1.49919e-148	CD8 TEX	IFNG
3.68875e-177	0.558304	0.553	0.338	1.03986e-172	CD8 TEX	HLA-DRB1
1.41748e-266	0.556439	0.278	0.089	3.99588e-262	CD8 TEX	PARP9
1.23742e-229	0.550519	0.318	0.124	3.48829e-225	CD8 TEX	IFI35
1.05061e-177	0.549751	0.855	0.716	2.96166e-173	CD8 TEX	CCL5
8.55613e-284	0.538941	0.184	0.04	2.41197e-279	CD8 TEX	TFF3
0	0.531961	0.848	0.55	0	CD8 TEX	IGKC
1.77124e-166	0.52963	0.337	0.158	4.99311e-162	CD8 TEX	IFI44

## Sheet: CD8 TEM
p_val	avg_logFC	pct.1	pct.2	p_val_adj	cluster	gene
1.32396e-183	1.92882	0.321	0.129	3.73225e-179	CD8 TEM	MT1E
1.76444e-179	1.88686	0.461	0.244	4.97397e-175	CD8 TEM	MT1X
7.63924e-210	1.88229	0.732	0.494	2.1535e-205	CD8 TEM	MT2A
5.15578e-153	1.31403	0.419	0.205	1.45342e-148	CD8 TEM	CCL4L2
0	1.13727	0.788	0.447	0	CD8 TEM	CCL4
0	1.07738	0.824	0.312	0	CD8 TEM	GZMK
0	1.05069	0.387	0.097	0	CD8 TEM	CRTAM
4.19043e-174	1.0082	0.387	0.167	1.18128e-169	CD8 TEM	IFNG
5.59797e-228	0.968955	0.341	0.12	1.57807e-223	CD8 TEM	LMNA
0	0.95308	0.869	0.509	0	CD8 TEM	DUSP2
4.66895e-223	0.927875	0.562	0.292	1.31618e-218	CD8 TEM	RGCC
0	0.911907	0.887	0.567	0	CD8 TEM	ZFP36
0	0.895629	0.292	0.065	0	CD8 TEM	TNFSF9
2.8079e-287	0.811317	0.662	0.343	7.91546e-283	CD8 TEM	TUBB4B
5.87387e-262	0.797425	0.446	0.17	1.65584e-257	CD8 TEM	DUSP4
3.83249e-304	0.781472	0.876	0.556	1.08038e-299	CD8 TEM	FOS
6.36567e-105	0.779308	0.706	0.553	1.79448e-100	CD8 TEM	ANXA1
0	0.753306	0.98	0.825	0	CD8 TEM	JUND
1.25945e-209	0.734829	0.537	0.274	3.55039e-205	CD8 TEM	CREM
3.89204e-156	0.734122	0.613	0.37	1.09717e-151	CD8 TEM	KLF2
1.64362e-288	0.729069	0.795	0.468	4.63337e-284	CD8 TEM	FOSB
1.04401e-217	0.721613	0.534	0.257	2.94307e-213	CD8 TEM	NR4A2
2.04188e-252	0.71319	0.45	0.182	5.75606e-248	CD8 TEM	METRNL
7.3538e-200	0.707688	0.493	0.238	2.07304e-195	CD8 TEM	MYADM
7.87606e-174	0.697022	0.463	0.238	2.22026e-169	CD8 TEM	FAM177A1
7.64651e-209	0.697011	0.479	0.216	2.15555e-204	CD8 TEM	ZNF331
2.16496e-165	0.695143	0.616	0.398	6.10304e-161	CD8 TEM	TUBA4A
1.14896e-69	0.68788	0.556	0.433	3.2389e-65	CD8 TEM	CRIP1
2.37871e-69	0.676541	0.251	0.127	6.70559e-65	CD8 TEM	CCL3L3
1.30915e-244	0.675562	0.615	0.325	3.69049e-240	CD8 TEM	YPEL5
1.17523e-188	0.659983	0.557	0.297	3.31297e-184	CD8 TEM	UBE2S
0	0.657259	0.928	0.786	0	CD8 TEM	SRGN
7.51639e-204	0.657186	0.467	0.214	2.11887e-199	CD8 TEM	SERTAD1
6.50519e-127	0.638286	0.412	0.211	1.83381e-122	CD8 TEM	EGR1
1.02636e-280	0.630563	0.927	0.751	2.89331e-276	CD8 TEM	SRSF7
5.86215e-256	0.630399	0.936	0.772	1.65254e-251	CD8 TEM	CXCR4
1.17912e-156	0.623031	0.71	0.493	3.32395e-152	CD8 TEM	DNAJA1
4.89083e-130	0.614915	0.577	0.376	1.37873e-125	CD8 TEM	EZR
4.39418e-221	0.613882	0.887	0.69	1.23872e-216	CD8 TEM	TSC22D3
1.40853e-204	0.611451	0.728	0.486	3.97064e-200	CD8 TEM	SRSF2
7.28951e-280	0.602766	0.949	0.699	2.05491e-275	CD8 TEM	JUNB
2.92042e-217	0.593119	0.782	0.524	8.23266e-213	CD8 TEM	CST7
7.43394e-210	0.584732	0.233	0.065	2.09563e-205	CD8 TEM	YBX3
3.21404e-263	0.582308	0.971	0.781	9.06037e-259	CD8 TEM	JUN
8.27434e-215	0.575773	0.758	0.46	2.33254e-210	CD8 TEM	TNFAIP3
7.95263e-146	0.573032	0.713	0.49	2.24185e-141	CD8 TEM	BTG2
8.27953e-51	0.571592	0.875	0.8	2.334e-46	CD8 TEM	VIM
5.52963e-122	0.571525	0.583	0.367	1.5588e-117	CD8 TEM	GADD45B
1.30545e-172	0.569882	0.762	0.547	3.68007e-168	CD8 TEM	CD44
1.33566e-223	0.565753	0.88	0.607	3.76522e-219	CD8 TEM	DUSP1

## Sheet: CD8 MAIT
p_val	avg_logFC	pct.1	pct.2	p_val_adj	cluster	gene
0	2.0082	0.277	0.005	0	CD8 MAIT	IL17A
0	1.53085	0.75	0.076	0	CD8 MAIT	NCR3
0	1.36251	0.642	0.096	0	CD8 MAIT	TRGC1
0	1.31527	0.945	0.429	0	CD8 MAIT	KLRB1
0	1.15477	0.498	0.087	0	CD8 MAIT	CCL20
0	1.05082	0.91	0.502	0	CD8 MAIT	LTB
0	0.905233	0.795	0.305	0	CD8 MAIT	AC092580.4
0	0.887029	0.562	0.097	0	CD8 MAIT	TMIGD2
0	0.827233	0.634	0.2	0	CD8 MAIT	CXCR6
0	0.817106	0.976	0.743	0	CD8 MAIT	S100A4
0	0.806422	0.455	0.067	0	CD8 MAIT	LST1
0	0.727912	0.372	0.032	0	CD8 MAIT	IL4I1
0	0.713215	0.509	0.129	0	CD8 MAIT	IFI44
0	0.701565	0.869	0.546	0	CD8 MAIT	ID2
0	0.660394	0.971	0.785	0	CD8 MAIT	S100A6
0	0.659536	0.613	0.193	0	CD8 MAIT	JAML
0	0.616065	0.106	0.001	0	CD8 MAIT	IL17F
0	0.609793	0.276	0.027	0	CD8 MAIT	B3GALT2
0	0.60726	0.76	0.431	0	CD8 MAIT	ZFP36L1
0	0.574198	0.427	0.181	0	CD8 MAIT	TNF
0	0.543772	0.488	0.182	0	CD8 MAIT	CAPG
0	0.53902	0.669	0.322	0	CD8 MAIT	YWHAQ
0	0.533856	0.255	0.018	0	CD8 MAIT	SLC4A10
0	0.532529	0.414	0.112	0	CD8 MAIT	PRR5
0	0.529885	0.368	0.071	0	CD8 MAIT	CTSH
0	0.526538	0.309	0.101	0	CD8 MAIT	GADD45G
0	0.512169	0.746	0.375	0	CD8 MAIT	RORA
0	0.507706	0.826	0.595	0	CD8 MAIT	DUSP1
0	0.507359	0.443	0.174	0	CD8 MAIT	FABP5
0	0.501356	0.276	0.031	0	CD8 MAIT	MCAM
1.21555e-255	0.495783	0.492	0.26	3.42663e-251	CD8 MAIT	CITED2
0	0.495188	0.26	0.019	0	CD8 MAIT	RORC
0	0.494067	0.627	0.261	0	CD8 MAIT	HOPX
0	0.488735	0.548	0.246	0	CD8 MAIT	LGALS3
0	0.483762	0.611	0.289	0	CD8 MAIT	CCDC107
0	0.482807	0.231	0.024	0	CD8 MAIT	NR1D1
0	0.48177	0.994	0.969	0	CD8 MAIT	RPLP1
0	0.479825	0.886	0.649	0	CD8 MAIT	CD69
0	0.477724	0.442	0.159	0	CD8 MAIT	TNFRSF25
1.62093e-303	0.469222	0.275	0.093	4.56941e-299	CD8 MAIT	SPRY1
0	0.45536	0.349	0.092	0	CD8 MAIT	CCR6
0	0.453805	0.954	0.76	0	CD8 MAIT	CD52
0	0.452461	0.422	0.134	0	CD8 MAIT	SLAMF1
0	0.449025	0.579	0.263	0	CD8 MAIT	FKBP11
0	0.447185	0.441	0.165	0	CD8 MAIT	AQP3
0	0.442781	0.414	0.155	0	CD8 MAIT	LMO4
0	0.439939	0.366	0.109	0	CD8 MAIT	CD40LG
0	0.436181	0.41	0.136	0	CD8 MAIT	ANKRD28
0	0.435024	0.218	0.021	0	CD8 MAIT	CA2
0	0.433562	0.221	0.008	0	CD8 MAIT	BLK

## Sheet: Proliferative T
p_val	avg_logFC	pct.1	pct.2	p_val_adj	cluster	gene
0	2.46457	0.908	0.11	0	Proliferative T	STMN1
0	2.17267	0.939	0.419	0	Proliferative T	TUBA1B
0	1.99194	0.933	0.417	0	Proliferative T	HMGB2
0	1.98022	0.888	0.24	0	Proliferative T	TUBB
0	1.97801	0.821	0.01	0	Proliferative T	MKI67
0	1.94768	0.773	0.011	0	Proliferative T	TOP2A
0	1.93463	0.758	0.027	0	Proliferative T	CENPF
1.27818e-289	1.89219	0.813	0.387	3.60318e-285	Proliferative T	HIST1H4C
0	1.74343	0.691	0.005	0	Proliferative T	UBE2C
0	1.69904	0.679	0.006	0	Proliferative T	ASPM
0	1.69176	0.749	0.024	0	Proliferative T	NUSAP1
0	1.64404	0.937	0.494	0	Proliferative T	HMGN2
0	1.61903	0.805	0.277	0	Proliferative T	HLA-DRA
0	1.53939	0.65	0.012	0	Proliferative T	TYMS
0	1.53937	0.914	0.472	0	Proliferative T	H2AFZ
0	1.53527	0.68	0.012	0	Proliferative T	KIAA0101
0	1.42409	0.753	0.144	0	Proliferative T	PTTG1
0	1.33775	0.695	0.052	0	Proliferative T	CKS1B
0	1.31511	0.779	0.11	0	Proliferative T	SMC4
0	1.2988	0.971	0.829	0	Proliferative T	HMGB1
0	1.25406	0.625	0.109	0	Proliferative T	PCNA
0	1.22712	0.629	0.003	0	Proliferative T	BIRC5
0	1.20816	0.709	0.224	0	Proliferative T	DUT
0	1.20572	0.876	0.359	0	Proliferative T	H2AFV
3.44595e-234	1.17746	0.782	0.344	9.71414e-230	Proliferative T	HLA-DRB1
0	1.17704	0.681	0.112	0	Proliferative T	CKS2
2.60714e-190	1.13751	0.893	0.582	7.34953e-186	Proliferative T	CD74
0	1.13204	0.608	0.011	0	Proliferative T	CDKN3
0	1.12606	0.592	0.009	0	Proliferative T	TPX2
0	1.12058	0.667	0.13	0	Proliferative T	TUBA1C
0	1.11984	0.525	0.003	0	Proliferative T	RRM2
0	1.10037	0.814	0.289	0	Proliferative T	HN1
0	1.09571	0.969	0.818	0	Proliferative T	GAPDH
0	1.06051	0.446	0.009	0	Proliferative T	CCNB1
0	1.05885	0.812	0.299	0	Proliferative T	UBE2S
9.57644e-20	1.05615	0.197	0.105	2.6996e-15	Proliferative T	CST3
0	1.05307	0.575	0.09	0	Proliferative T	KPNA2
0	1.05177	0.573	0.003	0	Proliferative T	AURKB
0	1.04445	0.554	0.006	0	Proliferative T	CDK1
0	1.02385	0.501	0.002	0	Proliferative T	CCNB2
3.19783e-50	1.02324	0.604	0.387	9.01468e-46	Proliferative T	LGALS1
9.44198e-308	1.01497	0.866	0.42	2.66169e-303	Proliferative T	DEK
0	1.01265	0.758	0.168	0	Proliferative T	TMPO
0	1.00945	0.517	0.009	0	Proliferative T	TK1
3.02099e-206	0.986949	0.672	0.257	8.51616e-202	Proliferative T	ARL6IP1
0	0.982993	0.512	0.012	0	Proliferative T	CENPE
1.67751e-254	0.977747	0.526	0.141	4.72889e-250	Proliferative T	HLA-DQA1
2.36006e-305	0.970629	0.867	0.431	6.65301e-301	Proliferative T	ANP32B
0	0.970414	0.437	0.003	0	Proliferative T	CDC20
0	0.960054	0.542	0.002	0	Proliferative T	GTSE1

## Sheet: NKT
p_val	avg_logFC	pct.1	pct.2	p_val_adj	cluster	gene
0	2.57376	0.849	0.086	0	NKT	GNLY
0	2.42568	0.801	0.011	0	NKT	FGFBP2
0	1.96236	0.897	0.148	0	NKT	GZMB
0	1.89004	0.685	0.025	0	NKT	FCGR3A
0	1.81604	0.983	0.507	0	NKT	NKG7
0	1.65145	0.854	0.276	0	NKT	PRF1
0	1.62789	0.902	0.236	0	NKT	GZMH
0	1.58979	0.821	0.153	0	NKT	KLRD1
0	1.52035	0.423	0.126	0	NKT	CCL3
0	1.44726	0.16	0.017	0	NKT	PTGDS
0	1.34337	0.518	0.086	0	NKT	TYROBP
0	1.26919	0.487	0.087	0	NKT	SPON2
0	1.23505	0.459	0.029	0	NKT	KLRF1
0	1.23131	0.859	0.438	0	NKT	CCL4
0	1.17905	0.236	0.007	0	NKT	MYOM2
0	1.1396	0.922	0.511	0	NKT	CST7
0	1.12909	0.573	0.092	0	NKT	PLEK
0	1.10924	0.736	0.291	0	NKT	CTSW
0	1.10915	0.746	0.278	0	NKT	EFHD2
0	1.04806	0.55	0.138	0	NKT	PLAC8
1.38148e-172	1.03791	0.417	0.203	3.8944e-168	NKT	CCL4L2
0	1.01675	0.413	0.057	0	NKT	TRDC
0	0.983982	0.358	0.003	0	NKT	CX3CR1
0	0.928832	0.527	0.126	0	NKT	ZEB2
0	0.895121	0.385	0.041	0	NKT	ADGRG1
0	0.878181	0.43	0.138	0	NKT	CLIC3
0	0.859941	0.848	0.351	0	NKT	KLF2
0	0.852504	0.739	0.47	0	NKT	CD247
0	0.845459	0.227	0.046	0	NKT	FCER1G
2.64514e-280	0.822647	0.528	0.256	7.45666e-276	NKT	CMC1
0	0.820828	0.32	0.047	0	NKT	LAIR2
0	0.810402	0.628	0.252	0	NKT	LITAF
0	0.756845	0.349	0.038	0	NKT	C1orf21
0	0.752549	0.888	0.481	0	NKT	GZMA
0	0.74989	0.312	0.024	0	NKT	S1PR5
0	0.715743	0.698	0.388	0	NKT	ITGB2
6.17819e-303	0.678432	0.606	0.305	1.74163e-298	NKT	FLNA
1.46769e-291	0.672839	0.586	0.282	4.13741e-287	NKT	HOPX
0	0.663382	0.284	0.041	0	NKT	CD300A
1.86252e-194	0.660964	0.386	0.164	5.25046e-190	NKT	IFNG
6.55329e-255	0.660746	0.661	0.374	1.84737e-250	NKT	LGALS1
0	0.653581	0.283	0.033	0	NKT	TTC38
1.20322e-259	0.653164	0.791	0.571	3.39187e-255	NKT	IFITM2
4.91506e-282	0.646191	0.542	0.253	1.38555e-277	NKT	ITGB1
1.04941e-306	0.643496	0.706	0.419	2.95828e-302	NKT	ABHD17A
0	0.637081	0.337	0.077	0	NKT	TBX21
1.2999e-303	0.636785	0.529	0.235	3.66442e-299	NKT	C12orf75
0	0.629882	0.25	0.013	0	NKT	PRSS23
8.5225e-292	0.626566	0.185	0.037	2.40249e-287	NKT	KLRC2
5.63089e-281	0.605367	0.771	0.508	1.58735e-276	NKT	EMP3

## Sheet: NK
p_val	avg_logFC	pct.1	pct.2	p_val_adj	cluster	gene
0	2.03818	0.854	0.083	0	NK	TYROBP
0	1.85342	0.63	0.034	0	NK	FCER1G
0	1.80573	0.708	0.054	0	NK	TRDC
0	1.74386	0.603	0.074	0	NK	XCL1
0	1.68036	0.45	0.122	0	NK	GNLY
0	1.57646	0.676	0.171	0	NK	XCL2
0	1.41428	0.729	0.174	0	NK	KLRD1
1.02726e-211	1.40199	0.351	0.117	2.89584e-207	NK	AREG
1.90466e-283	1.28036	0.43	0.133	5.36924e-279	NK	CCL3
0	1.25392	0.618	0.223	0	NK	IL2RB
0	1.23448	0.402	0.042	0	NK	KLRF1
1.68762e-217	1.08678	0.543	0.262	4.75741e-213	NK	CMC1
0	1.08188	0.343	0.066	0	NK	CD160
0	1.07451	0.487	0.143	0	NK	CLIC3
2.46517e-303	1.05413	0.413	0.122	6.94931e-299	NK	KLRC1
0	0.984874	0.845	0.554	0	NK	CD7
7.03598e-280	0.977017	0.733	0.424	1.98344e-275	NK	GSTP1
7.18937e-240	0.878233	0.782	0.527	2.02668e-235	NK	NKG7
0	0.867474	0.79	0.463	0	NK	CD63
4.84752e-240	0.857161	0.625	0.307	1.36652e-235	NK	CTSW
8.36879e-243	0.808019	0.429	0.146	2.35916e-238	NK	CEBPD
1.87849e-279	0.791188	0.511	0.192	5.29546e-275	NK	MATK
1.61031e-224	0.776575	0.807	0.576	4.53947e-220	NK	IFITM2
0	0.769415	0.19	0.006	0	NK	KRT81
1.21323e-123	0.702364	0.646	0.48	3.42008e-119	NK	CD247
0	0.684342	0.325	0.057	0	NK	TXK
1.07983e-196	0.677987	0.352	0.119	3.04403e-192	NK	IFITM3
2.49174e-20	0.677695	0.191	0.12	7.02422e-16	NK	HSPA6
0.00280547	0.671574	0.372	0.361	1	NK	HSPB1
1.21553e-286	0.652352	0.223	0.039	3.42659e-282	NK	KLRC2
5.07704e-70	0.650991	0.646	0.501	1.43122e-65	NK	GZMA
0	0.622261	0.304	0.066	0	NK	PTGDR
0	0.597402	0.249	0.028	0	NK	LAT2
0	0.593632	0.211	0.014	0	NK	NCAM1
0	0.58255	0.219	0.01	0	NK	SH2D1B
0	0.57811	0.182	0.017	0	NK	KRT86
1.33936e-19	0.541695	0.168	0.108	3.77565e-15	NK	LST1
1.68725e-145	0.541459	0.748	0.527	4.75635e-141	NK	CD81
2.16021e-50	0.54088	0.367	0.227	6.08962e-46	NK	RHOB
4.40181e-79	0.531203	0.48	0.294	1.24087e-74	NK	HOPX
1.21345e-124	0.52715	0.585	0.353	3.42072e-120	NK	BST2
5.69139e-252	0.522865	0.121	0.013	1.6044e-247	NK	SPINK2
1.20526e-245	0.521556	0.262	0.06	3.39763e-241	NK	CAPN12
3.11581e-82	0.518278	0.643	0.494	8.78348e-78	NK	EIF3G
1.04117e-126	0.517359	0.551	0.302	2.93507e-122	NK	PRF1
1.22874e-129	0.500842	0.345	0.141	3.46382e-125	NK	TMIGD2
8.24467e-110	0.487574	0.314	0.13	2.32417e-105	NK	TNFRSF18
1.494e-51	0.481712	0.117	0.042	4.2116e-47	NK	SOX4
7.90966e-106	0.467768	0.62	0.4	2.22973e-101	NK	CTSD
4.07391e-96	0.461225	0.376	0.188	1.14843e-91	NK	APMAP
