# Supplementary material for: Single-cell dissection of remodeled inflammatory ecosystem in primary and metastatic gallbladder carcinoma
Source: Cell Discov. 2022 Oct 5;8:101. doi: 10.1038/s41421-022-00445-8 (PMC9534837; doi:10.1038/s41421-022-00445-8)
Supplement: Supplementary file 13 — Supplementary Table S12 T cells function preference markers [file 41421_2022_445_MOESM13_ESM.xlsx]

## Sheet: Sheet1
Cytotoxicity	Exhaustion	Treg
GZMK	HAVCR2	IL2RA
CST7	CXCL13	FOXP3
GZMA	GZMB	TNFRSF18
NKG7	TIGIT	TNFRSF4
KLRG1	ENTPD1	AC133644.2
CMC1	TNFRSF18	IL1R2
CCL5	CTLA4	TIGIT
CCL4	CCL3	TNFRSF9
GIMAP4	LAG3	CTLA4
GZMM	LINC01480	LAIR2
HLA-DPB1	AKAP5	BATF
GIMAP7	MYO7A	TNFRSF1B
EOMES	GNLY	LAYN
CD74	RBPJ	FANK1
CD27	PTMS	CTSC
CD81	ACP5	CARD16
SAMD3	TYMP	TYMP
DTHD1	LAYN	IL32
APOBEC3G	HLA-DRB1	HLA-DRB1
HLA-DPA1	PDCD1	AC017002.1
PLEK	AC133644.2	GBP2
ITM2A	DUSP4	RTKN2
GZMH	CD38	IKZF2
SH2D1A	IFI6	MIR4435-2HG
TRAT1	AHI1	AC002331.1
ITM2C	NDFIP2	GADD45A
CD44	ADGRG1	GLRX
CLDND1	EPSTI1	IL1R1
HLA-DRB1	SRGAP3	DNPH1
KLF2	IFNG	HLA-DQA1
