# Supplementary material for: Single-cell dissection of remodeled inflammatory ecosystem in primary and metastatic gallbladder carcinoma
Source: Cell Discov. 2022 Oct 5;8:101. doi: 10.1038/s41421-022-00445-8 (PMC9534837; doi:10.1038/s41421-022-00445-8)
Supplement: Supplementary file 14 — Supplementary Table S13 Fibroblast subtypes Top50 DEGs [file 41421_2022_445_MOESM14_ESM.xlsx]

## Sheet: ECM-remodeling fibroblasts
p_val	avg_logFC	p_val_adj	cluster	gene
0	1.56286	0	ECM-remodeling fibroblasts	SFRP2
0	1.50405	0	ECM-remodeling fibroblasts	COL11A1
0	1.28757	0	ECM-remodeling fibroblasts	MMP11
0	1.24681	0	ECM-remodeling fibroblasts	COL10A1
0	1.23934	0	ECM-remodeling fibroblasts	FN1
0	1.21107	0	ECM-remodeling fibroblasts	CTHRC1
0	1.20204	0	ECM-remodeling fibroblasts	POSTN
0	1.10107	0	ECM-remodeling fibroblasts	GREM1
0	1.06694	0	ECM-remodeling fibroblasts	THBS2
0	1.01744	0	ECM-remodeling fibroblasts	COMP
0	1.00753	0	ECM-remodeling fibroblasts	NBL1
0	0.931906	0	ECM-remodeling fibroblasts	COL12A1
0	0.918852	0	ECM-remodeling fibroblasts	AEBP1
0	0.910927	0	ECM-remodeling fibroblasts	CTSK
0	0.892765	0	ECM-remodeling fibroblasts	ASPN
0	0.850168	0	ECM-remodeling fibroblasts	CD55
0	0.850121	0	ECM-remodeling fibroblasts	MMP2
0	0.838455	0	ECM-remodeling fibroblasts	LUM
0	0.833661	0	ECM-remodeling fibroblasts	ARL4C
0	0.830455	0	ECM-remodeling fibroblasts	SDC1
0	0.81975	0	ECM-remodeling fibroblasts	RPS26
0	0.810558	0	ECM-remodeling fibroblasts	TPM1
0	0.807321	0	ECM-remodeling fibroblasts	GJB2
0	0.80656	0	ECM-remodeling fibroblasts	COL5A2
0	0.798753	0	ECM-remodeling fibroblasts	GAS1
0	0.793584	0	ECM-remodeling fibroblasts	ACTB
0	0.788429	0	ECM-remodeling fibroblasts	HTRA1
0	0.77773	0	ECM-remodeling fibroblasts	SULF1
4.89073e-247	0.768362	1.3787e-242	ECM-remodeling fibroblasts	C1QTNF3
1.8701e-138	0.748431	5.27181e-134	ECM-remodeling fibroblasts	IGFBP3
0	0.747015	0	ECM-remodeling fibroblasts	SFRP4
0	0.745947	0	ECM-remodeling fibroblasts	FAP
7.47478e-271	0.74338	2.10714e-266	ECM-remodeling fibroblasts	CTGF
0	0.736462	0	ECM-remodeling fibroblasts	MFAP5
0	0.733811	0	ECM-remodeling fibroblasts	PRRX1
6.3135e-232	0.722887	1.77978e-227	ECM-remodeling fibroblasts	EPYC
0	0.72286	0	ECM-remodeling fibroblasts	IL32
0	0.702594	0	ECM-remodeling fibroblasts	COL1A2
0	0.700228	0	ECM-remodeling fibroblasts	INHBA
0	0.682596	0	ECM-remodeling fibroblasts	ADAM12
0	0.665348	0	ECM-remodeling fibroblasts	COL3A1
0	0.658167	0	ECM-remodeling fibroblasts	PRSS23
0	0.656922	0	ECM-remodeling fibroblasts	LMCD1
0	0.648304	0	ECM-remodeling fibroblasts	SUGCT
0	0.648164	0	ECM-remodeling fibroblasts	SPHK1
0	0.644697	0	ECM-remodeling fibroblasts	ANTXR1
0	0.631797	0	ECM-remodeling fibroblasts	MFAP2
0	0.623822	0	ECM-remodeling fibroblasts	NUAK1
0	0.621249	0	ECM-remodeling fibroblasts	CD99
0	0.615161	0	ECM-remodeling fibroblasts	COL8A1

## Sheet: Immunity-regulating fibroblasts
p_val	avg_logFC	p_val_adj	cluster	gene
0	4.10612	0	Immunity-regulating fibroblasts	APOD
0	3.19817	0	Immunity-regulating fibroblasts	CFD
0	2.59111	0	Immunity-regulating fibroblasts	PTGDS
0	2.29956	0	Immunity-regulating fibroblasts	CCL2
0	2.1861	0	Immunity-regulating fibroblasts	ANGPTL7
0	1.76973	0	Immunity-regulating fibroblasts	S100B
0	1.65163	0	Immunity-regulating fibroblasts	GSN
0	1.52732	0	Immunity-regulating fibroblasts	CLU
0	1.515	0	Immunity-regulating fibroblasts	CCL11
5.08497e-290	1.4796	1.43345e-285	Immunity-regulating fibroblasts	ZFP36
0	1.4443	0	Immunity-regulating fibroblasts	ADH1B
0	1.33978	0	Immunity-regulating fibroblasts	ABCA8
2.17218e-145	1.33361	6.12338e-141	Immunity-regulating fibroblasts	A2M
0	1.29191	0	Immunity-regulating fibroblasts	CEBPD
3.36629e-171	1.28412	9.48957e-167	Immunity-regulating fibroblasts	CH25H
0	1.2758	0	Immunity-regulating fibroblasts	SOCS3
0	1.24986	0	Immunity-regulating fibroblasts	FXYD1
5.94595e-75	1.22296	1.67616e-70	Immunity-regulating fibroblasts	PLA2G2A
0	1.18933	0	Immunity-regulating fibroblasts	OGN
0	1.13138	0	Immunity-regulating fibroblasts	ABI3BP
0	1.12532	0	Immunity-regulating fibroblasts	LTBP4
0	1.0874	0	Immunity-regulating fibroblasts	CDH19
1.17583e-106	1.08091	3.31466e-102	Immunity-regulating fibroblasts	AREG
0	1.07003	0	Immunity-regulating fibroblasts	MYC
1.64058e-226	1.05995	4.62478e-222	Immunity-regulating fibroblasts	DPT
0	1.05893	0	Immunity-regulating fibroblasts	ADIRF
3.55765e-36	1.05841	1.0029e-31	Immunity-regulating fibroblasts	C7
1.3734e-232	1.05214	3.87161e-228	Immunity-regulating fibroblasts	SMOC2
0	1.05013	0	Immunity-regulating fibroblasts	TNXB
3.77995e-108	1.01688	1.06557e-103	Immunity-regulating fibroblasts	GDF15
0	1.01666	0	Immunity-regulating fibroblasts	PLAC9
0	1.01595	0	Immunity-regulating fibroblasts	PLPP3
1.27376e-273	1.00612	3.59073e-269	Immunity-regulating fibroblasts	C8orf4
0	1.00544	0	Immunity-regulating fibroblasts	ALDH1A1
0	1.00281	0	Immunity-regulating fibroblasts	SCN7A
0	0.989773	0	Immunity-regulating fibroblasts	SEPP1
6.83209e-225	0.978381	1.92597e-220	Immunity-regulating fibroblasts	NRXN1
1.58473e-169	0.976409	4.46735e-165	Immunity-regulating fibroblasts	IGFBP6
0	0.976395	0	Immunity-regulating fibroblasts	PI16
0	0.969309	0	Immunity-regulating fibroblasts	PLP1
0	0.960667	0	Immunity-regulating fibroblasts	F3
5.30374e-60	0.942622	1.49513e-55	Immunity-regulating fibroblasts	FBLN1
0	0.93488	0	Immunity-regulating fibroblasts	NR4A1
1.15929e-178	0.919602	3.26805e-174	Immunity-regulating fibroblasts	SEMA3B
1.13295e-106	0.909392	3.19378e-102	Immunity-regulating fibroblasts	CD74
0	0.891165	0	Immunity-regulating fibroblasts	MFAP4
0	0.883414	0	Immunity-regulating fibroblasts	CXCL12
2.12403e-184	0.879256	5.98764e-180	Immunity-regulating fibroblasts	EMP1
0	0.863333	0	Immunity-regulating fibroblasts	ITGB8
0	0.848286	0	Immunity-regulating fibroblasts	JUNB
0	0.660248	0	Immunity-regulating fibroblasts	LGALS3
2.8151e-296	0.658842	7.93577e-292	Immunity-regulating fibroblasts	PDK4
0	0.658447	0	Immunity-regulating fibroblasts	DCN
2.49311e-100	0.656761	7.02809e-96	Immunity-regulating fibroblasts	MAP1B
1.98492e-211	0.650354	5.59549e-207	Immunity-regulating fibroblasts	KDM6B
0	0.650309	0	Immunity-regulating fibroblasts	JUND
0	0.644924	0	Immunity-regulating fibroblasts	NFIA
6.1746e-251	0.642224	1.74062e-246	Immunity-regulating fibroblasts	MIA
3.09992e-148	0.641859	8.73868e-144	Immunity-regulating fibroblasts	NFKBIA
9.94466e-258	0.638908	2.8034e-253	Immunity-regulating fibroblasts	SPRY2
6.79266e-290	0.63822	1.91485e-285	Immunity-regulating fibroblasts	AHNAK
5.57499e-129	0.6329	1.57159e-124	Immunity-regulating fibroblasts	SLIT3
0	0.628846	0	Immunity-regulating fibroblasts	NFE2L2
0	0.628706	0	Immunity-regulating fibroblasts	CST3
3.3651e-90	0.628664	9.48621e-86	Immunity-regulating fibroblasts	RGCC
0	0.62682	0	Immunity-regulating fibroblasts	SPTBN1
1.22151e-269	0.626026	3.44342e-265	Immunity-regulating fibroblasts	TRIB1
6.6764e-174	0.625589	1.88208e-169	Immunity-regulating fibroblasts	LGI4
8.61672e-133	0.621895	2.42905e-128	Immunity-regulating fibroblasts	COL14A1
1.10737e-111	0.613671	3.12167e-107	Immunity-regulating fibroblasts	AHR
3.13841e-212	0.612535	8.84719e-208	Immunity-regulating fibroblasts	MIDN
5.46168e-162	0.612024	1.53965e-157	Immunity-regulating fibroblasts	ARID5B
7.69561e-25	0.610629	2.16939e-20	Immunity-regulating fibroblasts	FBLN2
6.96245e-84	0.610004	1.96271e-79	Immunity-regulating fibroblasts	PTX3
0	0.609658	0	Immunity-regulating fibroblasts	AKR1C1
1.3089e-262	0.606528	3.68978e-258	Immunity-regulating fibroblasts	RDH10
1.00492e-142	0.605867	2.83286e-138	Immunity-regulating fibroblasts	RASD1
1.34809e-113	0.601809	3.80027e-109	Immunity-regulating fibroblasts	C2orf40
3.08043e-287	0.601136	8.68373e-283	Immunity-regulating fibroblasts	XIST
0	0.600929	0	Immunity-regulating fibroblasts	C1R
1.00333e-236	0.59898	2.82838e-232	Immunity-regulating fibroblasts	NRG1
0	0.595356	0	Immunity-regulating fibroblasts	C1S
0	0.592498	0	Immunity-regulating fibroblasts	IL6ST
6.66662e-291	0.590598	1.87932e-286	Immunity-regulating fibroblasts	JUN
2.49262e-194	0.590184	7.02671e-190	Immunity-regulating fibroblasts	GAS7
1.26982e-164	0.588618	3.57962e-160	Immunity-regulating fibroblasts	SFRP1
3.77207e-121	0.585611	1.06335e-116	Immunity-regulating fibroblasts	MGP
5.91343e-185	0.584971	1.667e-180	Immunity-regulating fibroblasts	PCDH9
1.76853e-161	0.581377	4.98549e-157	Immunity-regulating fibroblasts	TSLP
1.87443e-54	0.575089	5.28402e-50	Immunity-regulating fibroblasts	TGM2
2.05686e-06	0.573341	0.0579828	Immunity-regulating fibroblasts	IGKC
2.01427e-278	0.568802	5.67824e-274	Immunity-regulating fibroblasts	OAF
4.12225e-90	0.5688	1.16206e-85	Immunity-regulating fibroblasts	CTNNAL1
3.27358e-19	0.56481	9.22821e-15	Immunity-regulating fibroblasts	VWA1
0	0.56378	0	Immunity-regulating fibroblasts	LSP1
1.99182e-202	0.561426	5.61494e-198	Immunity-regulating fibroblasts	EGFR
0	0.56097	0	Immunity-regulating fibroblasts	S100A6
8.50158e-101	0.560795	2.39659e-96	Immunity-regulating fibroblasts	TM4SF1
3.22073e-174	0.554478	9.07925e-170	Immunity-regulating fibroblasts	CFH
9.61029e-263	0.553844	2.70914e-258	Immunity-regulating fibroblasts	PODN
0	0.553545	0	Immunity-regulating fibroblasts	ENTPD2
5.15149e-261	0.552544	1.45221e-256	Immunity-regulating fibroblasts	ADD3
1.53912e-55	0.550959	4.33878e-51	Immunity-regulating fibroblasts	CHL1
7.23907e-65	0.550433	2.04069e-60	Immunity-regulating fibroblasts	TXNIP
1.44864e-107	0.548156	4.08371e-103	Immunity-regulating fibroblasts	CYR61
1.76699e-259	0.547852	4.98114e-255	Immunity-regulating fibroblasts	PTCH1
4.87042e-201	0.540692	1.37297e-196	Immunity-regulating fibroblasts	FGL2
2.30528e-77	0.536871	6.49857e-73	Immunity-regulating fibroblasts	ANXA1
3.63863e-97	0.534164	1.02573e-92	Immunity-regulating fibroblasts	CLDN1
1.65797e-240	0.531845	4.67383e-236	Immunity-regulating fibroblasts	BTG2
3.72578e-147	0.530706	1.0503e-142	Immunity-regulating fibroblasts	CRISPLD2
2.28639e-131	0.529525	6.44532e-127	Immunity-regulating fibroblasts	NAMPT
2.64707e-264	0.528381	7.46209e-260	Immunity-regulating fibroblasts	SCPEP1
6.00531e-291	0.527175	1.6929e-286	Immunity-regulating fibroblasts	ABCA9
0	0.526527	0	Immunity-regulating fibroblasts	F10
0	0.52551	0	Immunity-regulating fibroblasts	C16orf89
0	0.523147	0	Immunity-regulating fibroblasts	WFDC1
3.98109e-119	0.522514	1.12227e-114	Immunity-regulating fibroblasts	FMO2
5.96301e-113	0.521351	1.68097e-108	Immunity-regulating fibroblasts	GPRC5A
1.53723e-134	0.520216	4.33346e-130	Immunity-regulating fibroblasts	CDKN1A
2.15491e-186	0.519017	6.07469e-182	Immunity-regulating fibroblasts	ARRDC3
1.07786e-197	0.516981	3.03848e-193	Immunity-regulating fibroblasts	BTG1
1.50686e-85	0.514368	4.24785e-81	Immunity-regulating fibroblasts	MBP
1.97631e-288	0.513555	5.57121e-284	Immunity-regulating fibroblasts	METTL7A
6.45556e-140	0.513194	1.81982e-135	Immunity-regulating fibroblasts	KLF10
3.83647e-260	0.512758	1.0815e-255	Immunity-regulating fibroblasts	EMP2
1.18024e-103	0.512229	3.32711e-99	Immunity-regulating fibroblasts	BHLHE40
3.03075e-142	0.510426	8.54368e-138	Immunity-regulating fibroblasts	BIRC3
1.40532e-251	0.506999	3.96159e-247	Immunity-regulating fibroblasts	NEGR1
2.08727e-162	0.506349	5.88402e-158	Immunity-regulating fibroblasts	SERTAD1
6.073e-231	0.506293	1.71198e-226	Immunity-regulating fibroblasts	FGFR1
5.74883e-184	0.505853	1.62059e-179	Immunity-regulating fibroblasts	PNRC1
2.96682e-231	0.505484	8.36347e-227	Immunity-regulating fibroblasts	EPHX1
3.44738e-178	0.499822	9.71816e-174	Immunity-regulating fibroblasts	LITAF
1.18995e-109	0.499706	3.35448e-105	Immunity-regulating fibroblasts	ETS2
3.88248e-127	0.496246	1.09447e-122	Immunity-regulating fibroblasts	DST
4.81678e-87	0.492766	1.35785e-82	Immunity-regulating fibroblasts	PLTP
8.38469e-95	0.49007	2.36364e-90	Immunity-regulating fibroblasts	RP11-160E2.6
0	0.489513	0	Immunity-regulating fibroblasts	CTD-2339F6.1
4.83751e-114	0.488051	1.3637e-109	Immunity-regulating fibroblasts	GADD45G
6.10102e-155	0.487502	1.71988e-150	Immunity-regulating fibroblasts	MEST
4.98466e-207	0.487148	1.40518e-202	Immunity-regulating fibroblasts	CELF2
6.76091e-196	0.487069	1.9059e-191	Immunity-regulating fibroblasts	FHL1
1.18347e-262	0.486186	3.3362e-258	Immunity-regulating fibroblasts	FCGRT
0	0.486175	0	Immunity-regulating fibroblasts	TENM2
8.40014e-116	0.48501	2.368e-111	Immunity-regulating fibroblasts	LHFP
3.81572e-249	0.484951	1.07565e-244	Immunity-regulating fibroblasts	EBF1
1.00484e-208	0.482129	2.83263e-204	Immunity-regulating fibroblasts	CCNL1
2.24999e-29	0.481802	6.34273e-25	Immunity-regulating fibroblasts	CCL19
0	0.478096	0	Immunity-regulating fibroblasts	BDKRB2
1.1031e-167	0.478032	3.10965e-163	Immunity-regulating fibroblasts	CEBPB
5.70369e-149	0.477359	1.60787e-144	Immunity-regulating fibroblasts	NR4A3
8.42884e-82	0.476728	2.37609e-77	Immunity-regulating fibroblasts	SVEP1
3.45948e-141	0.476416	9.75226e-137	Immunity-regulating fibroblasts	SAMHD1
4.75376e-113	0.476237	1.34009e-108	Immunity-regulating fibroblasts	IGF1
5.70799e-136	0.474012	1.60908e-131	Immunity-regulating fibroblasts	EGR2
8.41567e-202	0.473044	2.37238e-197	Immunity-regulating fibroblasts	MTUS1
2.27695e-144	0.471783	6.41871e-140	Immunity-regulating fibroblasts	SPRY1
0	0.471182	0	Immunity-regulating fibroblasts	SON
7.48931e-276	0.469804	2.11124e-271	Immunity-regulating fibroblasts	PAMR1
1.18049e-197	0.467053	3.32779e-193	Immunity-regulating fibroblasts	MCL1
0	0.465878	0	Immunity-regulating fibroblasts	VIT
9.18667e-89	0.465374	2.58972e-84	Immunity-regulating fibroblasts	MYADM
9.93028e-57	0.464987	2.79935e-52	Immunity-regulating fibroblasts	PIM1
2.00269e-97	0.464858	5.64559e-93	Immunity-regulating fibroblasts	NFIB
1.10037e-110	0.464218	3.10195e-106	Immunity-regulating fibroblasts	RND3
7.02471e-109	0.464154	1.98027e-104	Immunity-regulating fibroblasts	INTS6
3.10383e-212	0.462826	8.7497e-208	Immunity-regulating fibroblasts	ABCA6
4.12153e-173	0.461062	1.16186e-168	Immunity-regulating fibroblasts	RBMS3
3.71965e-18	0.459767	1.04857e-13	Immunity-regulating fibroblasts	PMP22
4.35031e-40	0.458529	1.22635e-35	Immunity-regulating fibroblasts	CXCL1
0	0.454534	0	Immunity-regulating fibroblasts	ABCA10
2.51724e-275	0.451842	7.09609e-271	Immunity-regulating fibroblasts	EDNRB
0	0.451254	0	Immunity-regulating fibroblasts	CD81
8.91702e-122	0.449361	2.51371e-117	Immunity-regulating fibroblasts	CTSL
0	0.448981	0	Immunity-regulating fibroblasts	CHRDL1
1.93052e-46	0.447358	5.44213e-42	Immunity-regulating fibroblasts	TFPI2
2.15461e-268	0.445759	6.07384e-264	Immunity-regulating fibroblasts	ITIH5
5.05646e-229	0.441508	1.42542e-224	Immunity-regulating fibroblasts	SDC4
1.19398e-219	0.438539	3.36583e-215	Immunity-regulating fibroblasts	SGCE
8.0451e-67	0.438485	2.26791e-62	Immunity-regulating fibroblasts	NCOA7
0	0.430912	0	Immunity-regulating fibroblasts	CD34
1.23684e-29	0.429431	3.48666e-25	Immunity-regulating fibroblasts	IGF2
2.63525e-239	0.428695	7.42876e-235	Immunity-regulating fibroblasts	SRSF5
2.34927e-112	0.428454	6.6226e-108	Immunity-regulating fibroblasts	ZNF331
6.46843e-183	0.424945	1.82345e-178	Immunity-regulating fibroblasts	USP53
9.94686e-192	0.423017	2.80402e-187	Immunity-regulating fibroblasts	S1PR3
0	0.422238	0	Immunity-regulating fibroblasts	EBF2
5.31476e-205	0.421599	1.49823e-200	Immunity-regulating fibroblasts	NR2F1
4.13586e-126	0.421186	1.1659e-121	Immunity-regulating fibroblasts	EPB41L2
2.2835e-70	0.418684	6.43718e-66	Immunity-regulating fibroblasts	IL6
1.25219e-13	0.416908	3.52993e-09	Immunity-regulating fibroblasts	IER3
6.29566e-118	0.415604	1.77475e-113	Immunity-regulating fibroblasts	TGFBR2
8.90283e-94	0.414621	2.50971e-89	Immunity-regulating fibroblasts	NID1
3.42597e-79	0.411871	9.65781e-75	Immunity-regulating fibroblasts	DUSP5
8.20885e-110	0.411757	2.31408e-105	Immunity-regulating fibroblasts	ELMSAN1
9.8203e-187	0.411407	2.76834e-182	Immunity-regulating fibroblasts	IGFBP4
1.78812e-76	0.410852	5.04072e-72	Immunity-regulating fibroblasts	CILP
9.09832e-10	0.410776	2.56482e-05	Immunity-regulating fibroblasts	ACKR3
1.45172e-159	0.409888	4.0924e-155	Immunity-regulating fibroblasts	TIPARP
1.82916e-188	0.408812	5.1564e-184	Immunity-regulating fibroblasts	TSPAN8
2.95966e-304	0.408678	8.34328e-300	Immunity-regulating fibroblasts	DDX5
2.50637e-40	0.403734	7.06545e-36	Immunity-regulating fibroblasts	PXDC1
1.52203e-120	0.402963	4.29059e-116	Immunity-regulating fibroblasts	IDI1
9.91765e-82	0.401042	2.79578e-77	Immunity-regulating fibroblasts	PDGFRA
7.82664e-72	0.400471	2.20633e-67	Immunity-regulating fibroblasts	FOXF1
0	0.400464	0	Immunity-regulating fibroblasts	TGFBR3
2.84132e-73	0.397236	8.00967e-69	Immunity-regulating fibroblasts	GLUL
7.92165e-78	0.396878	2.23311e-73	Immunity-regulating fibroblasts	LAMC1
2.71522e-127	0.396462	7.65422e-123	Immunity-regulating fibroblasts	NFIL3
3.81502e-86	0.395995	1.07545e-81	Immunity-regulating fibroblasts	HSPB6
3.56785e-141	0.395243	1.00578e-136	Immunity-regulating fibroblasts	TACC1
2.792e-108	0.394775	7.87066e-104	Immunity-regulating fibroblasts	MAT2A
1.78089e-248	0.39381	5.02034e-244	Immunity-regulating fibroblasts	UBC
1.8731e-32	0.393207	5.28026e-28	Immunity-regulating fibroblasts	COL15A1
1.02749e-96	0.391282	2.89649e-92	Immunity-regulating fibroblasts	REL
6.3704e-84	0.391082	1.79582e-79	Immunity-regulating fibroblasts	DDX21
2.48522e-34	0.39087	7.00583e-30	Immunity-regulating fibroblasts	HAS2
3.18584e-145	0.390607	8.98088e-141	Immunity-regulating fibroblasts	PRELP
1.98172e-109	0.389772	5.58646e-105	Immunity-regulating fibroblasts	PLEKHA4
1.59334e-185	0.388633	4.49161e-181	Immunity-regulating fibroblasts	STAT3
9.56676e-82	0.388256	2.69687e-77	Immunity-regulating fibroblasts	CREB5
2.01576e-264	0.387816	5.68244e-260	Immunity-regulating fibroblasts	MT-ND1
3.98729e-111	0.387143	1.12402e-106	Immunity-regulating fibroblasts	CYBRD1
4.05087e-119	0.386837	1.14194e-114	Immunity-regulating fibroblasts	DUSP1
8.55175e-147	0.383746	2.41074e-142	Immunity-regulating fibroblasts	OSR2
5.47932e-82	0.382553	1.54462e-77	Immunity-regulating fibroblasts	SLC2A3
4.48474e-168	0.381104	1.26425e-163	Immunity-regulating fibroblasts	TRPA1
1.56706e-73	0.380955	4.41755e-69	Immunity-regulating fibroblasts	AGT
9.83493e-175	0.380525	2.77247e-170	Immunity-regulating fibroblasts	CD302
1.30738e-15	0.380411	3.6855e-11	Immunity-regulating fibroblasts	TSC22D4
2.10221e-299	0.379997	5.92613e-295	Immunity-regulating fibroblasts	COL28A1
5.20515e-236	0.378108	1.46733e-231	Immunity-regulating fibroblasts	CPED1
3.2939e-48	0.378026	9.28549e-44	Immunity-regulating fibroblasts	CDKN1C
1.42662e-79	0.377919	4.02164e-75	Immunity-regulating fibroblasts	AMD1
1.99615e-54	0.377467	5.62715e-50	Immunity-regulating fibroblasts	TSC22D2
4.64982e-260	0.376038	1.31079e-255	Immunity-regulating fibroblasts	PID1
1.54989e-107	0.37501	4.36915e-103	Immunity-regulating fibroblasts	APLP2
1.68745e-58	0.373531	4.75692e-54	Immunity-regulating fibroblasts	PIM3
3.30703e-68	0.373007	9.32252e-64	Immunity-regulating fibroblasts	IRF1
3.02306e-40	0.372458	8.52199e-36	Immunity-regulating fibroblasts	SOD2
0.00034423	0.3716	1	Immunity-regulating fibroblasts	MEDAG
1.60581e-147	0.371116	4.52677e-143	Immunity-regulating fibroblasts	HLA-E
1.7535e-123	0.370761	4.94311e-119	Immunity-regulating fibroblasts	PER1
5.70989e-106	0.370692	1.60962e-101	Immunity-regulating fibroblasts	CHD1
5.34099e-65	0.369324	1.50563e-60	Immunity-regulating fibroblasts	EHBP1
5.02746e-21	0.36839	1.41724e-16	Immunity-regulating fibroblasts	ARC
1.34131e-64	0.367475	3.78115e-60	Immunity-regulating fibroblasts	INSIG1
3.58089e-31	0.367142	1.00945e-26	Immunity-regulating fibroblasts	FILIP1L
1.18447e-84	0.366255	3.33903e-80	Immunity-regulating fibroblasts	TNFAIP2
9.1895e-71	0.362058	2.59052e-66	Immunity-regulating fibroblasts	LIF
1.66899e-109	0.361774	4.70489e-105	Immunity-regulating fibroblasts	SERPINF1
2.53894e-06	0.361556	0.0715726	Immunity-regulating fibroblasts	TRIO
2.57006e-64	0.361106	7.24499e-60	Immunity-regulating fibroblasts	THBS4
9.71726e-09	0.359547	0.000273929	Immunity-regulating fibroblasts	RCAN1
4.6382e-33	0.359043	1.30751e-28	Immunity-regulating fibroblasts	PIK3R1
1.04107e-40	0.358987	2.93477e-36	Immunity-regulating fibroblasts	GEM
1.55519e-54	0.358641	4.38407e-50	Immunity-regulating fibroblasts	QSOX1
8.17405e-184	0.357063	2.30426e-179	Immunity-regulating fibroblasts	HGF
4.52655e-52	0.356439	1.27603e-47	Immunity-regulating fibroblasts	UGCG
4.67835e-45	0.356293	1.31883e-40	Immunity-regulating fibroblasts	PTGS2
8.20034e-255	0.355875	2.31168e-250	Immunity-regulating fibroblasts	GSTM5
2.52946e-281	0.355774	7.13054e-277	Immunity-regulating fibroblasts	FGFBP2
2.11616e-279	0.35368	5.96545e-275	Immunity-regulating fibroblasts	SOX8
1.04898e-39	0.353644	2.95708e-35	Immunity-regulating fibroblasts	TMEM176B
5.87656e-101	0.352733	1.6566e-96	Immunity-regulating fibroblasts	NGFR
7.67161e-147	0.351926	2.16263e-142	Immunity-regulating fibroblasts	ZBTB20
2.13631e-116	0.351803	6.02225e-112	Immunity-regulating fibroblasts	AHI1
4.53669e-57	0.351489	1.27889e-52	Immunity-regulating fibroblasts	ANK3
1.05323e-83	0.350582	2.96904e-79	Immunity-regulating fibroblasts	IER5
2.26237e-95	0.350175	6.37761e-91	Immunity-regulating fibroblasts	ARHGAP10
3.31415e-63	0.349443	9.34258e-59	Immunity-regulating fibroblasts	AMOTL2
1.72551e-68	0.3476	4.86421e-64	Immunity-regulating fibroblasts	COLEC11
3.56282e-134	0.346982	1.00436e-129	Immunity-regulating fibroblasts	IQGAP2
1.10685e-264	0.346052	3.1202e-260	Immunity-regulating fibroblasts	CAPN6
2.33524e-255	0.344649	6.58303e-251	Immunity-regulating fibroblasts	ADAMTS8
2.62207e-147	0.344606	7.39163e-143	Immunity-regulating fibroblasts	SQSTM1
2.24511e-49	0.343881	6.32896e-45	Immunity-regulating fibroblasts	MMP19
8.87143e-225	0.343501	2.50086e-220	Immunity-regulating fibroblasts	IGSF10
6.35728e-163	0.341379	1.79212e-158	Immunity-regulating fibroblasts	ZBTB21
5.81395e-94	0.341317	1.63895e-89	Immunity-regulating fibroblasts	TMOD2
9.91204e-122	0.341305	2.7942e-117	Immunity-regulating fibroblasts	YBX3
1.00919e-12	0.337685	2.84492e-08	Immunity-regulating fibroblasts	CXCL2
8.36727e-208	0.337656	2.35873e-203	Immunity-regulating fibroblasts	ANK2
1.39061e-95	0.336986	3.92013e-91	Immunity-regulating fibroblasts	RAMP2
3.98281e-24	0.336316	1.12275e-19	Immunity-regulating fibroblasts	MEG3
1.57119e-156	0.336144	4.42918e-152	Immunity-regulating fibroblasts	CAB39L
1.41195e-25	0.334973	3.98029e-21	Immunity-regulating fibroblasts	HLA-DPB1
6.81468e-102	0.334835	1.92106e-97	Immunity-regulating fibroblasts	ZFP36L1
2.50336e-159	0.334309	7.05698e-155	Immunity-regulating fibroblasts	FGF2
4.05218e-33	0.333846	1.14231e-28	Immunity-regulating fibroblasts	KCTD12
3.02228e-21	0.332711	8.51981e-17	Immunity-regulating fibroblasts	HMGCS1
1.32908e-225	0.332425	3.74668e-221	Immunity-regulating fibroblasts	IL34
2.357e-67	0.332303	6.64439e-63	Immunity-regulating fibroblasts	DUSP6
5.78161e-98	0.331982	1.62984e-93	Immunity-regulating fibroblasts	ITGB4
2.62667e-237	0.331608	7.40459e-233	Immunity-regulating fibroblasts	MALAT1
1.00271e-76	0.331518	2.82664e-72	Immunity-regulating fibroblasts	PTPRS
1.62978e-170	0.329555	4.59436e-166	Immunity-regulating fibroblasts	INMT
4.16571e-56	0.328453	1.17431e-51	Immunity-regulating fibroblasts	WLS
2.47974e-115	0.328237	6.99038e-111	Immunity-regulating fibroblasts	ALDH2
2.22751e-54	0.327224	6.27935e-50	Immunity-regulating fibroblasts	VASN
3.03379e-222	0.325188	8.55224e-218	Immunity-regulating fibroblasts	LRRN4CL
1.32599e-129	0.324513	3.73796e-125	Immunity-regulating fibroblasts	VAMP2
2.66198e-06	0.323875	0.0750412	Immunity-regulating fibroblasts	PLAT
4.98643e-110	0.322867	1.40568e-105	Immunity-regulating fibroblasts	ECE1
9.83488e-106	0.32252	2.77245e-101	Immunity-regulating fibroblasts	SASH1
1.19302e-132	0.321033	3.36312e-128	Immunity-regulating fibroblasts	FRZB
1.02777e-33	0.319825	2.89729e-29	Immunity-regulating fibroblasts	GADD45B
1.58376e-46	0.31945	4.46462e-42	Immunity-regulating fibroblasts	DDIT3
8.25213e-62	0.318713	2.32627e-57	Immunity-regulating fibroblasts	NR2F2
2.81721e-54	0.315645	7.94171e-50	Immunity-regulating fibroblasts	GADD45A
1.62438e-97	0.315091	4.57913e-93	Immunity-regulating fibroblasts	SRSF7
1.18552e-117	0.313853	3.34198e-113	Immunity-regulating fibroblasts	FENDRR
7.41428e-131	0.313834	2.09009e-126	Immunity-regulating fibroblasts	RASSF2
5.15247e-205	0.313529	1.45248e-200	Immunity-regulating fibroblasts	RORB
3.07145e-84	0.312358	8.65841e-80	Immunity-regulating fibroblasts	SCRG1
7.4998e-161	0.310278	2.11419e-156	Immunity-regulating fibroblasts	SOCS2
1.41669e-07	0.310187	0.00399366	Immunity-regulating fibroblasts	EFEMP1
2.47379e-232	0.309925	6.97362e-228	Immunity-regulating fibroblasts	CLEC14A
3.33785e-90	0.309579	9.40939e-86	Immunity-regulating fibroblasts	NR3C1
8.59662e-39	0.308932	2.42339e-34	Immunity-regulating fibroblasts	LEPR
7.70314e-21	0.307916	2.17152e-16	Immunity-regulating fibroblasts	FAM46A
1.11307e-141	0.30735	3.13775e-137	Immunity-regulating fibroblasts	CORIN
6.83068e-05	0.306254	1	Immunity-regulating fibroblasts	PDGFRL
2.43739e-152	0.304201	6.87101e-148	Immunity-regulating fibroblasts	ABLIM1
1.97829e-96	0.303801	5.5768e-92	Immunity-regulating fibroblasts	TRIOBP
2.07844e-149	0.30307	5.85911e-145	Immunity-regulating fibroblasts	CNTN1
2.3952e-37	0.302537	6.75208e-33	Immunity-regulating fibroblasts	CRLF1
1.3068e-97	0.300001	3.68386e-93	Immunity-regulating fibroblasts	CYGB
6.30794e-35	0.298507	1.77821e-30	Immunity-regulating fibroblasts	PLA2G16
7.31434e-135	0.297361	2.06191e-130	Immunity-regulating fibroblasts	MGLL
1.78403e-82	0.296449	5.02917e-78	Immunity-regulating fibroblasts	RARRES3
4.18244e-44	0.296072	1.17903e-39	Immunity-regulating fibroblasts	JCHAIN
5.5179e-36	0.295762	1.5555e-31	Immunity-regulating fibroblasts	TCF4
2.59059e-22	0.295672	7.30289e-18	Immunity-regulating fibroblasts	FHL2
2.06901e-190	0.295629	5.83253e-186	Immunity-regulating fibroblasts	NOVA1
4.61252e-140	0.295514	1.30027e-135	Immunity-regulating fibroblasts	NDRG1
8.25765e-169	0.294448	2.32783e-164	Immunity-regulating fibroblasts	COCH
6.72851e-43	0.29417	1.89677e-38	Immunity-regulating fibroblasts	THSD4
1.22023e-235	0.293032	3.43984e-231	Immunity-regulating fibroblasts	CDC42EP4
2.69347e-248	0.29216	7.59289e-244	Immunity-regulating fibroblasts	ITM2B
9.67524e-25	0.291508	2.72745e-20	Immunity-regulating fibroblasts	LIMA1
6.16829e-13	0.290718	1.73884e-08	Immunity-regulating fibroblasts	SECISBP2L
0.00512952	0.290432	1	Immunity-regulating fibroblasts	IFIT2
1.11876e-27	0.29031	3.15378e-23	Immunity-regulating fibroblasts	DHRS3
0.000955923	0.290007	1	Immunity-regulating fibroblasts	GPR155
8.237e-70	0.289414	2.32201e-65	Immunity-regulating fibroblasts	EIF1B
2.64997e-07	0.28911	0.00747028	Immunity-regulating fibroblasts	UAP1
7.54313e-42	0.288489	2.12641e-37	Immunity-regulating fibroblasts	CTSF
1.30166e-33	0.287905	3.66937e-29	Immunity-regulating fibroblasts	SLIT2
1.42662e-69	0.287644	4.02163e-65	Immunity-regulating fibroblasts	VEGFA
3.05321e-89	0.287621	8.60699e-85	Immunity-regulating fibroblasts	CBX6
2.89284e-199	0.287358	8.15492e-195	Immunity-regulating fibroblasts	ADCY3
2.8529e-81	0.284859	8.04233e-77	Immunity-regulating fibroblasts	PRKCA
3.77289e-47	0.283822	1.06358e-42	Immunity-regulating fibroblasts	BRD2
1.05554e-49	0.283414	2.97557e-45	Immunity-regulating fibroblasts	ZFAND5
5.07166e-118	0.282351	1.4297e-113	Immunity-regulating fibroblasts	SSBP2
1.25089e-68	0.280878	3.52626e-64	Immunity-regulating fibroblasts	GSTM3
9.83138e-22	0.280876	2.77147e-17	Immunity-regulating fibroblasts	ADM
5.00192e-81	0.280875	1.41004e-76	Immunity-regulating fibroblasts	LONRF1
1.34833e-73	0.280562	3.80094e-69	Immunity-regulating fibroblasts	ANKRD12
4.03555e-10	0.279917	1.13762e-05	Immunity-regulating fibroblasts	VGLL3
4.87925e-151	0.279627	1.37546e-146	Immunity-regulating fibroblasts	TIAM1
2.77266e-37	0.278757	7.81614e-33	Immunity-regulating fibroblasts	NINJ1
9.25968e-15	0.278116	2.6103e-10	Immunity-regulating fibroblasts	TNFRSF12A
1.67835e-103	0.277327	4.73128e-99	Immunity-regulating fibroblasts	PLEKHH2
3.74653e-70	0.273745	1.05615e-65	Immunity-regulating fibroblasts	PLSCR4
4.13596e-53	0.273698	1.16593e-48	Immunity-regulating fibroblasts	RHOB
7.30685e-159	0.273397	2.0598e-154	Immunity-regulating fibroblasts	PTGER4
2.93107e-112	0.272753	8.26268e-108	Immunity-regulating fibroblasts	CES1
4.19231e-71	0.272349	1.18181e-66	Immunity-regulating fibroblasts	SOX9
8.99962e-21	0.272302	2.53699e-16	Immunity-regulating fibroblasts	MSMO1
3.74187e-32	0.272024	1.05483e-27	Immunity-regulating fibroblasts	HIC1
1.10762e-150	0.27173	3.12237e-146	Immunity-regulating fibroblasts	MT-ND2
9.3091e-109	0.271609	2.62424e-104	Immunity-regulating fibroblasts	SNED1
6.08841e-90	0.269898	1.71632e-85	Immunity-regulating fibroblasts	PROS1
9.50422e-52	0.269706	2.67924e-47	Immunity-regulating fibroblasts	FGF7
1.74834e-60	0.269657	4.92857e-56	Immunity-regulating fibroblasts	PPP1R10
9.85406e-67	0.26859	2.77786e-62	Immunity-regulating fibroblasts	LARP6
1.05385e-96	0.2685	2.9708e-92	Immunity-regulating fibroblasts	SREBF2
4.2219e-77	0.268144	1.19015e-72	Immunity-regulating fibroblasts	S100A13
1.03417e-145	0.267573	2.91532e-141	Immunity-regulating fibroblasts	IGHA2
1.32634e-63	0.267028	3.73896e-59	Immunity-regulating fibroblasts	FAM133B
4.10098e-70	0.265932	1.15606e-65	Immunity-regulating fibroblasts	FLRT2
5.69717e-45	0.265672	1.60603e-40	Immunity-regulating fibroblasts	CSF1
1.45866e-61	0.265489	4.11197e-57	Immunity-regulating fibroblasts	PPP1R15B
8.48743e-66	0.265405	2.39261e-61	Immunity-regulating fibroblasts	PNISR
2.19433e-16	0.265203	6.1858e-12	Immunity-regulating fibroblasts	PDLIM4
1.95328e-20	0.263481	5.50629e-16	Immunity-regulating fibroblasts	MT1A
6.3754e-59	0.262787	1.79722e-54	Immunity-regulating fibroblasts	PSAP
1.29561e-64	0.262038	3.65233e-60	Immunity-regulating fibroblasts	PSIP1
1.33405e-46	0.261963	3.76068e-42	Immunity-regulating fibroblasts	SH3D19
9.43904e-99	0.261737	2.66087e-94	Immunity-regulating fibroblasts	DIO3OS
1.02719e-47	0.261236	2.89565e-43	Immunity-regulating fibroblasts	EIF5
2.71653e-205	0.260361	7.65789e-201	Immunity-regulating fibroblasts	COL21A1
4.06915e-95	0.25953	1.14709e-90	Immunity-regulating fibroblasts	PEBP1
6.04293e-64	0.25932	1.7035e-59	Immunity-regulating fibroblasts	CTSS
1.57459e-67	0.259171	4.43878e-63	Immunity-regulating fibroblasts	SF1
7.54716e-21	0.258926	2.12754e-16	Immunity-regulating fibroblasts	CREB3L2
1.62507e-39	0.258772	4.58107e-35	Immunity-regulating fibroblasts	ARID5A
1.93503e-104	0.25877	5.45484e-100	Immunity-regulating fibroblasts	DCLK1
1.00998e-160	0.258126	2.84714e-156	Immunity-regulating fibroblasts	RP11-161M6.2
2.385e-09	0.257988	6.7233e-05	Immunity-regulating fibroblasts	QKI
5.36145e-122	0.256894	1.51139e-117	Immunity-regulating fibroblasts	SEC62
4.93115e-121	0.256036	1.39009e-116	Immunity-regulating fibroblasts	HSP90AB1
6.09145e-39	0.255868	1.71718e-34	Immunity-regulating fibroblasts	YME1L1
9.10504e-75	0.255048	2.56671e-70	Immunity-regulating fibroblasts	LPAR1
1.33111e-88	0.254764	3.7524e-84	Immunity-regulating fibroblasts	TRBC2
2.41942e-16	0.2543	6.82035e-12	Immunity-regulating fibroblasts	ARHGAP15
2.99611e-14	0.25426	8.44602e-10	Immunity-regulating fibroblasts	FRMD4A
7.32206e-33	0.253849	2.06409e-28	Immunity-regulating fibroblasts	IFI16
4.38756e-47	0.253473	1.23685e-42	Immunity-regulating fibroblasts	STARD13
1.23309e-83	0.251213	3.47608e-79	Immunity-regulating fibroblasts	NFIC
4.06605e-63	0.251166	1.14622e-58	Immunity-regulating fibroblasts	BIN1
1.56745e-81	0.251067	4.41864e-77	Immunity-regulating fibroblasts	CDC42EP2
1.78002e-69	0.25036	5.01786e-65	Immunity-regulating fibroblasts	STOM
1.14516e-78	0.250185	3.2282e-74	Immunity-regulating fibroblasts	RBM39
3.63984e-61	0.250004	1.02607e-56	Immunity-regulating fibroblasts	PNRC2
2.41441e-99	-0.2503	6.80622e-95	Immunity-regulating fibroblasts	TIMP2
2.0387e-206	-0.25151	5.74709e-202	Immunity-regulating fibroblasts	ALDH1B1
2.63417e-153	-0.251573	7.42572e-149	Immunity-regulating fibroblasts	ISOC2
4.33464e-109	-0.251651	1.22194e-104	Immunity-regulating fibroblasts	RPL36A
6.95727e-116	-0.251717	1.96126e-111	Immunity-regulating fibroblasts	SLC6A6
1.51499e-59	-0.25219	4.27076e-55	Immunity-regulating fibroblasts	TDO2
1.04147e-120	-0.252377	2.9359e-116	Immunity-regulating fibroblasts	NOP10
4.41381e-138	-0.254175	1.24425e-133	Immunity-regulating fibroblasts	C9orf16
2.90308e-131	-0.254572	8.18377e-127	Immunity-regulating fibroblasts	NEXN
3.4253e-211	-0.254932	9.65591e-207	Immunity-regulating fibroblasts	SLC38A5
2.65503e-98	-0.255126	7.48452e-94	Immunity-regulating fibroblasts	LRRC32
1.35387e-126	-0.255423	3.81655e-122	Immunity-regulating fibroblasts	SCARF2
6.98555e-136	-0.255777	1.96923e-131	Immunity-regulating fibroblasts	NNMT
2.86359e-138	-0.255843	8.07246e-134	Immunity-regulating fibroblasts	NDUFB11
2.77645e-120	-0.256623	7.82682e-116	Immunity-regulating fibroblasts	TTC3
1.92556e-120	-0.257619	5.42815e-116	Immunity-regulating fibroblasts	BAX
1.73673e-135	-0.258315	4.89583e-131	Immunity-regulating fibroblasts	MINOS1
3.42126e-192	-0.258425	9.64452e-188	Immunity-regulating fibroblasts	RPL36
5.40299e-139	-0.25859	1.5231e-134	Immunity-regulating fibroblasts	RAB2A
6.86801e-139	-0.258954	1.93609e-134	Immunity-regulating fibroblasts	AP2M1
1.68391e-155	-0.260182	4.74693e-151	Immunity-regulating fibroblasts	C1QTNF1
2.3067e-137	-0.260653	6.50258e-133	Immunity-regulating fibroblasts	C19orf53
1.42798e-134	-0.260719	4.02548e-130	Immunity-regulating fibroblasts	PRELID1
4.65935e-208	-0.260808	1.31347e-203	Immunity-regulating fibroblasts	RPS14
3.24191e-164	-0.261555	9.13894e-160	Immunity-regulating fibroblasts	UNC5B
3.95364e-158	-0.262495	1.11453e-153	Immunity-regulating fibroblasts	TRAPPC1
6.65917e-126	-0.262525	1.87722e-121	Immunity-regulating fibroblasts	CARMN
1.15377e-138	-0.262715	3.25247e-134	Immunity-regulating fibroblasts	ZNHIT1
3.34967e-147	-0.262798	9.44272e-143	Immunity-regulating fibroblasts	CDK2AP1
1.29612e-134	-0.263358	3.65377e-130	Immunity-regulating fibroblasts	NUPR1
1.83361e-52	-0.264045	5.16894e-48	Immunity-regulating fibroblasts	C10orf10
5.35948e-70	-0.265097	1.51084e-65	Immunity-regulating fibroblasts	GGT5
2.82107e-128	-0.267057	7.95259e-124	Immunity-regulating fibroblasts	NDUFS5
2.2353e-179	-0.267835	6.30131e-175	Immunity-regulating fibroblasts	RPL41
2.59649e-145	-0.268366	7.31951e-141	Immunity-regulating fibroblasts	PRDX5
1.00126e-117	-0.268744	2.82256e-113	Immunity-regulating fibroblasts	NME1
8.04029e-145	-0.270516	2.26656e-140	Immunity-regulating fibroblasts	COX7A2L
6.94025e-176	-0.271283	1.95646e-171	Immunity-regulating fibroblasts	RIN2
5.82356e-148	-0.271491	1.64166e-143	Immunity-regulating fibroblasts	C16orf13
1.31963e-164	-0.272062	3.72004e-160	Immunity-regulating fibroblasts	TMEM208
1.79975e-156	-0.2724	5.07348e-152	Immunity-regulating fibroblasts	TXNDC17
1.08082e-169	-0.272769	3.04684e-165	Immunity-regulating fibroblasts	FAM89B
9.21713e-159	-0.273297	2.59831e-154	Immunity-regulating fibroblasts	NEDD8
4.42339e-231	-0.273333	1.24695e-226	Immunity-regulating fibroblasts	IDH2
2.10903e-130	-0.273522	5.94535e-126	Immunity-regulating fibroblasts	CCDC3
1.86968e-110	-0.273782	5.27063e-106	Immunity-regulating fibroblasts	MT-CO2
1.15353e-130	-0.274546	3.25181e-126	Immunity-regulating fibroblasts	LBH
1.09008e-149	-0.274826	3.07294e-145	Immunity-regulating fibroblasts	PPFIBP1
2.8106e-154	-0.274838	7.92308e-150	Immunity-regulating fibroblasts	UQCRQ
1.87746e-168	-0.274849	5.29256e-164	Immunity-regulating fibroblasts	ATP6V0B
2.29358e-142	-0.275382	6.46562e-138	Immunity-regulating fibroblasts	NDUFB2
3.81758e-162	-0.276126	1.07618e-157	Immunity-regulating fibroblasts	ALKBH7
2.71523e-181	-0.276544	7.65425e-177	Immunity-regulating fibroblasts	RPL10
2.88539e-255	-0.277375	8.13392e-251	Immunity-regulating fibroblasts	MDFI
2.85932e-176	-0.277784	8.06043e-172	Immunity-regulating fibroblasts	PLIN3
1.89721e-187	-0.277907	5.34822e-183	Immunity-regulating fibroblasts	FIBIN
0	-0.278048	0	Immunity-regulating fibroblasts	DSG2
3.88454e-24	-0.27807	1.09505e-19	Immunity-regulating fibroblasts	UACA
9.7827e-182	-0.278373	2.75774e-177	Immunity-regulating fibroblasts	EIF4E2
3.58887e-135	-0.279315	1.0117e-130	Immunity-regulating fibroblasts	EFEMP2
1.10333e-149	-0.279361	3.11028e-145	Immunity-regulating fibroblasts	ANAPC11
7.77971e-124	-0.279516	2.1931e-119	Immunity-regulating fibroblasts	ARPC5
2.27933e-172	-0.280168	6.42542e-168	Immunity-regulating fibroblasts	CRIP2
6.74935e-162	-0.280659	1.90264e-157	Immunity-regulating fibroblasts	C14orf166
1.87545e-149	-0.281203	5.28689e-145	Immunity-regulating fibroblasts	UQCRH
1.22272e-122	-0.282974	3.44685e-118	Immunity-regulating fibroblasts	DERL3
5.32813e-164	-0.284366	1.502e-159	Immunity-regulating fibroblasts	RPS5
6.12566e-116	-0.285119	1.72682e-111	Immunity-regulating fibroblasts	TSPO
6.35204e-143	-0.285287	1.79064e-138	Immunity-regulating fibroblasts	PLXDC2
2.10946e-81	-0.285601	5.94658e-77	Immunity-regulating fibroblasts	MMP7
2.09351e-183	-0.285904	5.90161e-179	Immunity-regulating fibroblasts	RHOC
4.90258e-220	-0.285955	1.38204e-215	Immunity-regulating fibroblasts	RPLP0
6.12894e-59	-0.28632	1.72775e-54	Immunity-regulating fibroblasts	HTRA3
5.94868e-153	-0.287387	1.67693e-148	Immunity-regulating fibroblasts	POMP
2.85947e-168	-0.287449	8.06085e-164	Immunity-regulating fibroblasts	STEAP1
4.81444e-175	-0.287876	1.35719e-170	Immunity-regulating fibroblasts	SSR2
4.18971e-160	-0.288103	1.18108e-155	Immunity-regulating fibroblasts	SYTL2
3.90076e-162	-0.289087	1.09962e-157	Immunity-regulating fibroblasts	CBX3
2.42328e-143	-0.289191	6.83122e-139	Immunity-regulating fibroblasts	VGLL4
2.91935e-139	-0.290208	8.22964e-135	Immunity-regulating fibroblasts	YWHAH
6.1293e-216	-0.290608	1.72785e-211	Immunity-regulating fibroblasts	FAM101B
4.76948e-200	-0.29157	1.34452e-195	Immunity-regulating fibroblasts	TCEB2
1.70801e-58	-0.291686	4.81489e-54	Immunity-regulating fibroblasts	ITGBL1
7.89117e-197	-0.292013	2.22452e-192	Immunity-regulating fibroblasts	LINC00152
1.02782e-160	-0.292138	2.89743e-156	Immunity-regulating fibroblasts	C1orf122
6.32806e-134	-0.292279	1.78388e-129	Immunity-regulating fibroblasts	GPX1
7.46837e-275	-0.292567	2.10533e-270	Immunity-regulating fibroblasts	PCDH7
1.02041e-211	-0.292636	2.87654e-207	Immunity-regulating fibroblasts	RPS3A
3.1113e-181	-0.292705	8.77074e-177	Immunity-regulating fibroblasts	RPSA
7.56893e-221	-0.293197	2.13368e-216	Immunity-regulating fibroblasts	RPL8
1.07652e-200	-0.294195	3.03471e-196	Immunity-regulating fibroblasts	PAWR
4.61588e-216	-0.294269	1.30122e-211	Immunity-regulating fibroblasts	RPL12
1.14142e-202	-0.29452	3.21767e-198	Immunity-regulating fibroblasts	EPSTI1
7.43798e-208	-0.294924	2.09677e-203	Immunity-regulating fibroblasts	EVL
2.18221e-219	-0.295312	6.15166e-215	Immunity-regulating fibroblasts	SMYD3
3.83809e-190	-0.29831	1.08196e-185	Immunity-regulating fibroblasts	SSR4
7.09848e-234	-0.298312	2.00106e-229	Immunity-regulating fibroblasts	RPL18A
2.55022e-05	-0.298652	0.718907	Immunity-regulating fibroblasts	TIMP1
0	-0.299113	0	Immunity-regulating fibroblasts	KIF26B
7.01677e-171	-0.304356	1.97803e-166	Immunity-regulating fibroblasts	YIF1A
1.58617e-195	-0.305773	4.4714e-191	Immunity-regulating fibroblasts	ARPC3
4.07914e-95	-0.306052	1.14991e-90	Immunity-regulating fibroblasts	LAMP5
1.32767e-242	-0.306173	3.74271e-238	Immunity-regulating fibroblasts	LRRC15
2.84245e-158	-0.307009	8.01287e-154	Immunity-regulating fibroblasts	TMSB4X
3.35547e-223	-0.30725	9.45906e-219	Immunity-regulating fibroblasts	WNT2
1.49896e-185	-0.307995	4.22558e-181	Immunity-regulating fibroblasts	DYNLT1
1.61249e-211	-0.309319	4.54561e-207	Immunity-regulating fibroblasts	FOXP1
1.20432e-08	-0.309746	0.000339496	Immunity-regulating fibroblasts	IGFBP7
1.1337e-59	-0.309916	3.1959e-55	Immunity-regulating fibroblasts	MXRA8
2.13325e-120	-0.310743	6.01365e-116	Immunity-regulating fibroblasts	GSTO1
6.63892e-192	-0.31088	1.87151e-187	Immunity-regulating fibroblasts	TMED3
6.91226e-204	-0.31089	1.94857e-199	Immunity-regulating fibroblasts	CISD1
6.33448e-186	-0.311216	1.78569e-181	Immunity-regulating fibroblasts	TMEM167A
9.29253e-67	-0.31138	2.61956e-62	Immunity-regulating fibroblasts	TNC
3.81891e-162	-0.311887	1.07655e-157	Immunity-regulating fibroblasts	SGIP1
6.61897e-227	-0.312833	1.86589e-222	Immunity-regulating fibroblasts	NXN
1.17288e-163	-0.314384	3.30636e-159	Immunity-regulating fibroblasts	TMED9
1.20792e-203	-0.315458	3.40512e-199	Immunity-regulating fibroblasts	MATN3
3.85599e-185	-0.315487	1.087e-180	Immunity-regulating fibroblasts	TGFB1
6.38286e-167	-0.316873	1.79933e-162	Immunity-regulating fibroblasts	NDUFC2
2.48495e-145	-0.317972	7.00507e-141	Immunity-regulating fibroblasts	CNN1
2.34665e-89	-0.318216	6.61522e-85	Immunity-regulating fibroblasts	RAB13
1.35745e-33	-0.319097	3.82666e-29	Immunity-regulating fibroblasts	TUBA1B
8.30492e-203	-0.319946	2.34116e-198	Immunity-regulating fibroblasts	CUTA
2.9774e-167	-0.320447	8.3933e-163	Immunity-regulating fibroblasts	HDLBP
0	-0.32113	0	Immunity-regulating fibroblasts	SEZ6L2
1.20039e-218	-0.321263	3.3839e-214	Immunity-regulating fibroblasts	NTM
1.43506e-229	-0.323423	4.04542e-225	Immunity-regulating fibroblasts	CREB3L1
1.14285e-216	-0.325534	3.2217e-212	Immunity-regulating fibroblasts	RAI14
4.53292e-141	-0.326348	1.27783e-136	Immunity-regulating fibroblasts	COPZ2
4.25849e-239	-0.327689	1.20047e-234	Immunity-regulating fibroblasts	P3H1
1.76931e-217	-0.327896	4.98769e-213	Immunity-regulating fibroblasts	NDUFA11
3.50229e-181	-0.328868	9.87295e-177	Immunity-regulating fibroblasts	TMED2
7.42947e-240	-0.329469	2.09437e-235	Immunity-regulating fibroblasts	SLC12A8
2.19701e-262	-0.331302	6.19336e-258	Immunity-regulating fibroblasts	EIF4EBP1
1.17916e-59	-0.33296	3.32404e-55	Immunity-regulating fibroblasts	TGFBI
0	-0.334988	0	Immunity-regulating fibroblasts	C1QTNF6
2.15712e-67	-0.335141	6.08092e-63	Immunity-regulating fibroblasts	FTH1
1.54646e-244	-0.337216	4.35947e-240	Immunity-regulating fibroblasts	SCG5
3.91814e-171	-0.338843	1.10452e-166	Immunity-regulating fibroblasts	FKBP11
4.5845e-151	-0.340127	1.29237e-146	Immunity-regulating fibroblasts	CHCHD10
7.72293e-240	-0.341347	2.17709e-235	Immunity-regulating fibroblasts	UQCR11
8.1041e-167	-0.342111	2.28455e-162	Immunity-regulating fibroblasts	PDLIM5
5.17547e-152	-0.343136	1.45896e-147	Immunity-regulating fibroblasts	P4HA1
1.36069e-160	-0.343462	3.8358e-156	Immunity-regulating fibroblasts	MYDGF
9.31608e-158	-0.344797	2.6262e-153	Immunity-regulating fibroblasts	CEMIP
4.13757e-213	-0.345505	1.16638e-208	Immunity-regulating fibroblasts	SPOCK1
0	-0.345535	0	Immunity-regulating fibroblasts	RPL28
1.93102e-265	-0.346655	5.44355e-261	Immunity-regulating fibroblasts	ADAMTS12
3.17483e-245	-0.346977	8.94984e-241	Immunity-regulating fibroblasts	RUNX2
0	-0.347094	0	Immunity-regulating fibroblasts	BARX1
6.48982e-229	-0.347618	1.82948e-224	Immunity-regulating fibroblasts	KIAA1217
5.24221e-83	-0.349918	1.47778e-78	Immunity-regulating fibroblasts	ID3
1.72335e-21	-0.350057	4.85811e-17	Immunity-regulating fibroblasts	COL18A1
8.59028e-40	-0.350404	2.4216e-35	Immunity-regulating fibroblasts	RRAD
2.20373e-187	-0.350664	6.2123e-183	Immunity-regulating fibroblasts	GALNT1
1.03042e-137	-0.350921	2.90476e-133	Immunity-regulating fibroblasts	IL7R
5.18738e-216	-0.353481	1.46232e-211	Immunity-regulating fibroblasts	RPS2
1.63187e-236	-0.354288	4.60024e-232	Immunity-regulating fibroblasts	HN1
5.6181e-266	-0.354417	1.58374e-261	Immunity-regulating fibroblasts	RPS19
6.9924e-186	-0.355367	1.97116e-181	Immunity-regulating fibroblasts	DPYSL3
4.38838e-214	-0.355543	1.23708e-209	Immunity-regulating fibroblasts	GDI2
1.14225e-266	-0.355717	3.22001e-262	Immunity-regulating fibroblasts	GOLM1
8.34281e-189	-0.358544	2.35184e-184	Immunity-regulating fibroblasts	COL16A1
1.12331e-204	-0.358712	3.1666e-200	Immunity-regulating fibroblasts	CALR
1.24312e-294	-0.35905	3.50436e-290	Immunity-regulating fibroblasts	P3H4
0	-0.359941	0	Immunity-regulating fibroblasts	RPLP1
3.07129e-176	-0.359994	8.65798e-172	Immunity-regulating fibroblasts	EMILIN1
1.05429e-292	-0.361158	2.97203e-288	Immunity-regulating fibroblasts	PDGFC
2.54458e-69	-0.361512	7.17316e-65	Immunity-regulating fibroblasts	CTD-3252C9.4
3.2194e-188	-0.362406	9.0755e-184	Immunity-regulating fibroblasts	PRDX4
1.00526e-199	-0.362911	2.83384e-195	Immunity-regulating fibroblasts	LOXL1
1.54269e-152	-0.363607	4.34884e-148	Immunity-regulating fibroblasts	ARPC1B
2.02575e-199	-0.365087	5.71058e-195	Immunity-regulating fibroblasts	VKORC1
4.06227e-73	-0.365205	1.14516e-68	Immunity-regulating fibroblasts	IFI6
4.07453e-195	-0.365517	1.14861e-190	Immunity-regulating fibroblasts	RPS27L
3.6182e-224	-0.3658	1.01997e-219	Immunity-regulating fibroblasts	RP11-400N13.3
1.46064e-154	-0.367336	4.11755e-150	Immunity-regulating fibroblasts	SH3PXD2A
1.10292e-306	-0.367899	3.10913e-302	Immunity-regulating fibroblasts	LMO7
0	-0.367928	0	Immunity-regulating fibroblasts	C12orf75
7.72524e-252	-0.368337	2.17774e-247	Immunity-regulating fibroblasts	MSRB3
9.86503e-172	-0.36893	2.78095e-167	Immunity-regulating fibroblasts	RCN1
0	-0.369148	0	Immunity-regulating fibroblasts	MICAL2
0	-0.369512	0	Immunity-regulating fibroblasts	RPL39
3.18846e-200	-0.370546	8.98826e-196	Immunity-regulating fibroblasts	BRI3
0	-0.371224	0	Immunity-regulating fibroblasts	SERF2
6.89316e-257	-0.372825	1.94318e-252	Immunity-regulating fibroblasts	GUK1
5.86923e-245	-0.375505	1.65454e-240	Immunity-regulating fibroblasts	RPS10
9.8593e-62	-0.376577	2.77934e-57	Immunity-regulating fibroblasts	LUM
6.13697e-226	-0.388123	1.73001e-221	Immunity-regulating fibroblasts	PXDN
1.82394e-188	-0.390651	5.14168e-184	Immunity-regulating fibroblasts	ENAH
1.82178e-220	-0.391019	5.13559e-216	Immunity-regulating fibroblasts	SPATS2L
1.20679e-225	-0.392104	3.40193e-221	Immunity-regulating fibroblasts	CTSZ
2.99018e-135	-0.393284	8.42931e-131	Immunity-regulating fibroblasts	LPP
2.05212e-275	-0.393764	5.78493e-271	Immunity-regulating fibroblasts	ATOX1
4.86745e-112	-0.394393	1.37213e-107	Immunity-regulating fibroblasts	LXN
6.70465e-227	-0.396308	1.89004e-222	Immunity-regulating fibroblasts	CAP1
2.66135e-271	-0.397407	7.50234e-267	Immunity-regulating fibroblasts	ATP5G2
6.23946e-39	-0.39755	1.7589e-34	Immunity-regulating fibroblasts	CTSK
2.39293e-175	-0.398661	6.74568e-171	Immunity-regulating fibroblasts	CKAP4
1.05634e-200	-0.399841	2.97783e-196	Immunity-regulating fibroblasts	ISG15
1.67347e-256	-0.40125	4.71752e-252	Immunity-regulating fibroblasts	CD151
9.53262e-189	-0.40748	2.68725e-184	Immunity-regulating fibroblasts	SEPT11
1.00612e-252	-0.412795	2.83625e-248	Immunity-regulating fibroblasts	GPX8
0	-0.414974	0	Immunity-regulating fibroblasts	NT5DC2
1.01809e-219	-0.41527	2.87e-215	Immunity-regulating fibroblasts	SOX4
1.81257e-210	-0.416588	5.10962e-206	Immunity-regulating fibroblasts	TUBA1C
7.38808e-275	-0.417972	2.0827e-270	Immunity-regulating fibroblasts	ITGA11
0	-0.418139	0	Immunity-regulating fibroblasts	PYCR1
1.32214e-274	-0.419223	3.72711e-270	Immunity-regulating fibroblasts	ACTR3
9.53081e-222	-0.419514	2.68673e-217	Immunity-regulating fibroblasts	PGAM1
1.28957e-69	-0.42022	3.63529e-65	Immunity-regulating fibroblasts	MMP2
3.62923e-188	-0.420389	1.02308e-183	Immunity-regulating fibroblasts	PRRX1
2.01157e-231	-0.421869	5.67061e-227	Immunity-regulating fibroblasts	NDUFA4
0	-0.422064	0	Immunity-regulating fibroblasts	ACTG1
6.46085e-115	-0.422411	1.82131e-110	Immunity-regulating fibroblasts	H2AFZ
7.20851e-149	-0.422619	2.03208e-144	Immunity-regulating fibroblasts	HILPDA
8.17286e-214	-0.42704	2.30393e-209	Immunity-regulating fibroblasts	HCFC1R1
0	-0.42996	0	Immunity-regulating fibroblasts	FXYD5
0	-0.431347	0	Immunity-regulating fibroblasts	OST4
1.63969e-142	-0.432116	4.62229e-138	Immunity-regulating fibroblasts	LDHA
0	-0.432389	0	Immunity-regulating fibroblasts	PPIB
2.12066e-236	-0.434911	5.97815e-232	Immunity-regulating fibroblasts	ARF4
2.48043e-268	-0.437121	6.99232e-264	Immunity-regulating fibroblasts	RUNX1
0	-0.437592	0	Immunity-regulating fibroblasts	ADAMTS2
1.14528e-277	-0.438793	3.22853e-273	Immunity-regulating fibroblasts	TGFB1I1
0	-0.44666	0	Immunity-regulating fibroblasts	ATP5E
0	-0.448148	0	Immunity-regulating fibroblasts	PLPP4
3.50094e-267	-0.454804	9.86914e-263	Immunity-regulating fibroblasts	SPHK1
0	-0.459038	0	Immunity-regulating fibroblasts	BCAT1
1.18977e-300	-0.461936	3.35396e-296	Immunity-regulating fibroblasts	FKBP10
0	-0.4652	0	Immunity-regulating fibroblasts	CFL1
4.40653e-75	-0.466089	1.2422e-70	Immunity-regulating fibroblasts	CTGF
0	-0.468738	0	Immunity-regulating fibroblasts	KDELR3
0	-0.469014	0	Immunity-regulating fibroblasts	RABAC1
0	-0.469236	0	Immunity-regulating fibroblasts	BMP1
2.26779e-292	-0.471312	6.39289e-288	Immunity-regulating fibroblasts	NOTCH3
1.18732e-258	-0.473551	3.34705e-254	Immunity-regulating fibroblasts	ENC1
6.8965e-290	-0.47361	1.94412e-285	Immunity-regulating fibroblasts	CTSB
7.90851e-227	-0.477744	2.22941e-222	Immunity-regulating fibroblasts	MYLK
0	-0.48111	0	Immunity-regulating fibroblasts	PTK7
5.41345e-266	-0.485547	1.52605e-261	Immunity-regulating fibroblasts	HES4
0	-0.490092	0	Immunity-regulating fibroblasts	C5orf46
2.00592e-259	-0.490116	5.65469e-255	Immunity-regulating fibroblasts	PDLIM7
0	-0.495043	0	Immunity-regulating fibroblasts	PDLIM2
0	-0.496389	0	Immunity-regulating fibroblasts	ARPC2
6.01394e-297	-0.496679	1.69533e-292	Immunity-regulating fibroblasts	RAB31
0	-0.496801	0	Immunity-regulating fibroblasts	CAPZB
4.17891e-246	-0.499918	1.17803e-241	Immunity-regulating fibroblasts	ITGA1
2.01547e-287	-0.501293	5.68161e-283	Immunity-regulating fibroblasts	SUGCT
0	-0.506607	0	Immunity-regulating fibroblasts	SULF2
0	-0.507616	0	Immunity-regulating fibroblasts	PFN1
0	-0.512165	0	Immunity-regulating fibroblasts	C4orf48
1.82211e-297	-0.513833	5.13653e-293	Immunity-regulating fibroblasts	BASP1
0	-0.514965	0	Immunity-regulating fibroblasts	KDELR2
0	-0.516343	0	Immunity-regulating fibroblasts	NREP
1.14467e-293	-0.516604	3.22683e-289	Immunity-regulating fibroblasts	CDH11
8.32186e-308	-0.517606	2.34593e-303	Immunity-regulating fibroblasts	TMEM45A
9.06256e-214	-0.519148	2.55474e-209	Immunity-regulating fibroblasts	KRT19
0	-0.521354	0	Immunity-regulating fibroblasts	DSTN
1.62244e-182	-0.526162	4.57367e-178	Immunity-regulating fibroblasts	RPS26
0	-0.534259	0	Immunity-regulating fibroblasts	ALDOA
0	-0.536732	0	Immunity-regulating fibroblasts	CLEC11A
0	-0.536994	0	Immunity-regulating fibroblasts	MYL12A
8.25667e-284	-0.537952	2.32755e-279	Immunity-regulating fibroblasts	GAS1
3.30059e-28	-0.542096	9.30435e-24	Immunity-regulating fibroblasts	COL4A1
0	-0.546323	0	Immunity-regulating fibroblasts	CD99
0	-0.54868	0	Immunity-regulating fibroblasts	CNN2
8.95326e-255	-0.549218	2.52392e-250	Immunity-regulating fibroblasts	MMP14
0	-0.551005	0	Immunity-regulating fibroblasts	PPIC
0	-0.551929	0	Immunity-regulating fibroblasts	RCN3
1.38681e-254	-0.552937	3.90942e-250	Immunity-regulating fibroblasts	FLNA
0	-0.553603	0	Immunity-regulating fibroblasts	COL6A3
3.26583e-15	-0.557091	9.20637e-11	Immunity-regulating fibroblasts	CRABP2
5.70616e-210	-0.563504	1.60857e-205	Immunity-regulating fibroblasts	SPON2
0	-0.564015	0	Immunity-regulating fibroblasts	MYH9
0	-0.565967	0	Immunity-regulating fibroblasts	SEC61G
0	-0.566571	0	Immunity-regulating fibroblasts	ITGB5
0	-0.567447	0	Immunity-regulating fibroblasts	S100A11
1.19875e-203	-0.568163	3.37928e-199	Immunity-regulating fibroblasts	PGK1
3.63057e-73	-0.56978	1.02346e-68	Immunity-regulating fibroblasts	NDUFA4L2
0	-0.580947	0	Immunity-regulating fibroblasts	CERCAM
0	-0.583115	0	Immunity-regulating fibroblasts	TPI1
0	-0.58368	0	Immunity-regulating fibroblasts	TPM4
1.38164e-256	-0.584886	3.89484e-252	Immunity-regulating fibroblasts	RPS4Y1
0	-0.586077	0	Immunity-regulating fibroblasts	SSR3
4.53594e-281	-0.588469	1.27868e-276	Immunity-regulating fibroblasts	CD55
7.58734e-124	-0.588474	2.13887e-119	Immunity-regulating fibroblasts	EPYC
0	-0.593211	0	Immunity-regulating fibroblasts	LMCD1
6.82125e-149	-0.603521	1.92291e-144	Immunity-regulating fibroblasts	KRT8
0	-0.605227	0	Immunity-regulating fibroblasts	CHPF
4.22574e-298	-0.605844	1.19124e-293	Immunity-regulating fibroblasts	SH3BGRL3
0	-0.607075	0	Immunity-regulating fibroblasts	NUAK1
4.87388e-100	-0.61213	1.37395e-95	Immunity-regulating fibroblasts	COL4A2
1.96815e-149	-0.616239	5.54821e-145	Immunity-regulating fibroblasts	C1QTNF3
0	-0.617152	0	Immunity-regulating fibroblasts	LGALS1
0	-0.624341	0	Immunity-regulating fibroblasts	TUBB
0	-0.62667	0	Immunity-regulating fibroblasts	MXRA5
1.749e-212	-0.62777	4.93044e-208	Immunity-regulating fibroblasts	ENO1
1.86763e-220	-0.628066	5.26485e-216	Immunity-regulating fibroblasts	NEAT1
2.0291e-99	-0.628986	5.72003e-95	Immunity-regulating fibroblasts	KRT18
0	-0.630023	0	Immunity-regulating fibroblasts	MIF
0	-0.635776	0	Immunity-regulating fibroblasts	ACTN1
8.31284e-260	-0.63996	2.34339e-255	Immunity-regulating fibroblasts	LOX
0	-0.648699	0	Immunity-regulating fibroblasts	MYL6
0	-0.649981	0	Immunity-regulating fibroblasts	P4HB
0	-0.651187	0	Immunity-regulating fibroblasts	SLC16A3
0	-0.654	0	Immunity-regulating fibroblasts	FBXO32
0	-0.654565	0	Immunity-regulating fibroblasts	ITGB1
0	-0.659538	0	Immunity-regulating fibroblasts	IL32
3.87011e-236	-0.663001	1.09098e-231	Immunity-regulating fibroblasts	HTRA1
0	-0.664577	0	Immunity-regulating fibroblasts	PKM
0	-0.671367	0	Immunity-regulating fibroblasts	PALLD
0	-0.673368	0	Immunity-regulating fibroblasts	AP2S1
0	-0.691409	0	Immunity-regulating fibroblasts	CALU
3.89462e-120	-0.692004	1.09789e-115	Immunity-regulating fibroblasts	ACTG2
0	-0.692159	0	Immunity-regulating fibroblasts	SDC1
0	-0.70519	0	Immunity-regulating fibroblasts	OSTC
0	-0.712362	0	Immunity-regulating fibroblasts	PPP1R14B
0	-0.714177	0	Immunity-regulating fibroblasts	ADAM12
0	-0.719175	0	Immunity-regulating fibroblasts	PRSS23
0	-0.723542	0	Immunity-regulating fibroblasts	TMSB10
0	-0.731676	0	Immunity-regulating fibroblasts	GREM1
0	-0.734086	0	Immunity-regulating fibroblasts	ANTXR1
0	-0.765513	0	Immunity-regulating fibroblasts	NBL1
0	-0.768434	0	Immunity-regulating fibroblasts	MFAP2
1.14664e-217	-0.796132	3.23238e-213	Immunity-regulating fibroblasts	IFI27
0	-0.810239	0	Immunity-regulating fibroblasts	COL8A1
1.28681e-213	-0.816574	3.62753e-209	Immunity-regulating fibroblasts	SFRP2
7.64031e-122	-0.821434	2.1538e-117	Immunity-regulating fibroblasts	COMP
8.18516e-221	-0.830623	2.3074e-216	Immunity-regulating fibroblasts	IGFL2
0	-0.834107	0	Immunity-regulating fibroblasts	PLOD2
0	-0.861082	0	Immunity-regulating fibroblasts	ACTB
0	-0.876166	0	Immunity-regulating fibroblasts	PDLIM3
0	-0.878591	0	Immunity-regulating fibroblasts	FAP
0	-0.884366	0	Immunity-regulating fibroblasts	SERPINH1
0	-0.885042	0	Immunity-regulating fibroblasts	VCAN
0	-0.889026	0	Immunity-regulating fibroblasts	LOXL2
0	-0.902756	0	Immunity-regulating fibroblasts	HOPX
0	-0.914236	0	Immunity-regulating fibroblasts	AEBP1
1.93392e-192	-0.922636	5.45173e-188	Immunity-regulating fibroblasts	IGFBP3
0	-0.930129	0	Immunity-regulating fibroblasts	FNDC1
0	-0.96159	0	Immunity-regulating fibroblasts	GAPDH
0	-1.02682	0	Immunity-regulating fibroblasts	ARL4C
0	-1.0448	0	Immunity-regulating fibroblasts	COL5A1
0	-1.04888	0	Immunity-regulating fibroblasts	CALD1
0	-1.05064	0	Immunity-regulating fibroblasts	COL12A1
7.50824e-308	-1.08092	2.11657e-303	Immunity-regulating fibroblasts	ASPN
0	-1.09411	0	Immunity-regulating fibroblasts	MYL9
0	-1.10965	0	Immunity-regulating fibroblasts	SULF1
0	-1.11693	0	Immunity-regulating fibroblasts	BGN
0	-1.11893	0	Immunity-regulating fibroblasts	INHBA
0	-1.11927	0	Immunity-regulating fibroblasts	GJB2
0	-1.12622	0	Immunity-regulating fibroblasts	TPM2
0	-1.12897	0	Immunity-regulating fibroblasts	THY1
0	-1.28314	0	Immunity-regulating fibroblasts	COL5A2
0	-1.32993	0	Immunity-regulating fibroblasts	COL1A2
0	-1.33109	0	Immunity-regulating fibroblasts	THBS2
3.57962e-71	-1.34703	1.0091e-66	Immunity-regulating fibroblasts	CST1
0	-1.35248	0	Immunity-regulating fibroblasts	COL10A1
0	-1.39782	0	Immunity-regulating fibroblasts	SPARC
0	-1.40185	0	Immunity-regulating fibroblasts	COL3A1
0	-1.4064	0	Immunity-regulating fibroblasts	TAGLN
0	-1.58341	0	Immunity-regulating fibroblasts	CTHRC1
0	-1.6038	0	Immunity-regulating fibroblasts	COL1A1
0	-1.61785	0	Immunity-regulating fibroblasts	TPM1
0	-1.65586	0	Immunity-regulating fibroblasts	COL11A1
0	-1.78595	0	Immunity-regulating fibroblasts	FN1
0	-1.81969	0	Immunity-regulating fibroblasts	ACTA2
0	-2.25623	0	Immunity-regulating fibroblasts	MMP11
0	-2.32308	0	Immunity-regulating fibroblasts	POSTN

## Sheet: Tumor-promoting fibroblasts
p_val	avg_logFC	p_val_adj	cluster	gene
0	1.68176	0	Tumor-promoting fibroblasts	CRABP2
7.12751e-129	1.6562	2.00925e-124	Tumor-promoting fibroblasts	SLPI
0	1.2467	0	Tumor-promoting fibroblasts	IGFL2
0	1.23059	0	Tumor-promoting fibroblasts	IGFBP2
5.46385e-191	1.10837	1.54026e-186	Tumor-promoting fibroblasts	HP
2.90924e-124	0.845318	8.20116e-120	Tumor-promoting fibroblasts	TGFBI
3.79592e-38	0.821539	1.07007e-33	Tumor-promoting fibroblasts	NDUFA4L2
2.18185e-151	0.775321	6.15063e-147	Tumor-promoting fibroblasts	STMN1
1.14291e-302	0.772044	3.22186e-298	Tumor-promoting fibroblasts	PTTG1
1.31188e-208	0.742139	3.69819e-204	Tumor-promoting fibroblasts	TNC
0	0.714465	0	Tumor-promoting fibroblasts	S100A10
0	0.709636	0	Tumor-promoting fibroblasts	TYMS
4.48806e-228	0.673761	1.26518e-223	Tumor-promoting fibroblasts	ACTA2
6.5837e-261	0.672732	1.85595e-256	Tumor-promoting fibroblasts	FNDC1
0	0.662542	0	Tumor-promoting fibroblasts	CENPF
2.41532e-43	0.65397	6.80878e-39	Tumor-promoting fibroblasts	IGFBP5
0	0.650878	0	Tumor-promoting fibroblasts	KIAA0101
0	0.631068	0	Tumor-promoting fibroblasts	TOP2A
8.97963e-191	0.619128	2.53136e-186	Tumor-promoting fibroblasts	TUBB
0	0.617076	0	Tumor-promoting fibroblasts	CALB2
9.8117e-221	0.61678	2.76592e-216	Tumor-promoting fibroblasts	TUBA1C
9.74886e-253	0.616354	2.7482e-248	Tumor-promoting fibroblasts	CKAP4
0	0.610415	0	Tumor-promoting fibroblasts	SLC12A8
6.65484e-61	0.607491	1.876e-56	Tumor-promoting fibroblasts	HIST1H4C
4.03533e-302	0.57857	1.13756e-297	Tumor-promoting fibroblasts	TFPI2
0	0.563721	0	Tumor-promoting fibroblasts	TK1
5.24051e-71	0.555129	1.4773e-66	Tumor-promoting fibroblasts	HMGN2
9.33641e-170	0.550864	2.63194e-165	Tumor-promoting fibroblasts	TM4SF1
0	0.550804	0	Tumor-promoting fibroblasts	UBE2C
3.00394e-178	0.547883	8.46812e-174	Tumor-promoting fibroblasts	IFI27
1.35235e-165	0.54348	3.81228e-161	Tumor-promoting fibroblasts	COL3A1
1.15134e-186	0.539801	3.24564e-182	Tumor-promoting fibroblasts	COL16A1
4.25256e-167	0.535109	1.1988e-162	Tumor-promoting fibroblasts	LOX
2.16885e-268	0.530408	6.11398e-264	Tumor-promoting fibroblasts	FKBP11
0	0.530292	0	Tumor-promoting fibroblasts	BIRC5
1.00101e-170	0.519465	2.82185e-166	Tumor-promoting fibroblasts	COL1A2
1.4272e-292	0.518441	4.02327e-288	Tumor-promoting fibroblasts	SMC4
2.23018e-288	0.507004	6.28688e-284	Tumor-promoting fibroblasts	XIST
8.89076e-180	0.502729	2.5063e-175	Tumor-promoting fibroblasts	RPL22L1
0	0.487314	0	Tumor-promoting fibroblasts	PCSK1N
0	0.486474	0	Tumor-promoting fibroblasts	CENPW
9.0525e-189	0.486055	2.5519e-184	Tumor-promoting fibroblasts	GJB2
0	0.484756	0	Tumor-promoting fibroblasts	CFI
2.29049e-250	0.482248	6.45688e-246	Tumor-promoting fibroblasts	NME1
0	0.481505	0	Tumor-promoting fibroblasts	CCNB1
1.43482e-122	0.478057	4.04475e-118	Tumor-promoting fibroblasts	TAGLN
9.49979e-280	0.474304	2.67799e-275	Tumor-promoting fibroblasts	CKS2
0	0.474085	0	Tumor-promoting fibroblasts	MKI67
4.27552e-121	0.465543	1.20527e-116	Tumor-promoting fibroblasts	PRG4
4.50007e-174	0.46155	1.26857e-169	Tumor-promoting fibroblasts	TIMP1

## Sheet: Senescense-like fibroblasts
p_val	avg_logFC	pct.1	pct.2	p_val_adj	cluster	gene
1.10084e-109	1.42408	0.38	0.185	3.10328e-105	Senescense-like fibroblasts	CST1
0	1.2096	0.793	0.296	0	Senescense-like fibroblasts	COLEC11
7.33737e-288	1.11234	0.775	0.594	2.0684e-283	Senescense-like fibroblasts	RBP1
0	1.0371	0.543	0.156	0	Senescense-like fibroblasts	PPP1R14A
1.5771e-181	0.992381	0.736	0.626	4.44586e-177	Senescense-like fibroblasts	UACA
1.56969e-40	0.980717	0.463	0.399	4.42494e-36	Senescense-like fibroblasts	ID1
3.38168e-47	0.959169	0.372	0.249	9.53296e-43	Senescense-like fibroblasts	CXCL14
1.15564e-157	0.955225	0.427	0.208	3.25776e-153	Senescense-like fibroblasts	CCDC102B
9.57657e-97	0.933183	0.583	0.415	2.69963e-92	Senescense-like fibroblasts	APOE
1.502e-186	0.930766	0.681	0.531	4.23414e-182	Senescense-like fibroblasts	ENG
6.31474e-226	0.87301	0.969	0.975	1.78012e-221	Senescense-like fibroblasts	IGFBP7
5.00878e-242	0.855943	0.317	0.078	1.41197e-237	Senescense-like fibroblasts	NPR3
1.16034e-216	0.841087	0.633	0.414	3.27101e-212	Senescense-like fibroblasts	ITGA1
5.73742e-93	0.798306	0.382	0.194	1.61738e-88	Senescense-like fibroblasts	RGS5
6.49946e-93	0.751979	0.386	0.234	1.8322e-88	Senescense-like fibroblasts	SPP1
7.59058e-174	0.749974	0.404	0.166	2.13978e-169	Senescense-like fibroblasts	CADM1
9.26642e-139	0.744019	0.802	0.715	2.6122e-134	Senescense-like fibroblasts	ID3
5.02844e-251	0.743967	0.415	0.132	1.41752e-246	Senescense-like fibroblasts	CDKN1A
5.26622e-74	0.707632	0.465	0.297	1.48455e-69	Senescense-like fibroblasts	IGF2
2.68224e-133	0.705862	0.459	0.237	7.56124e-129	Senescense-like fibroblasts	PAG1
0	0.691264	0.402	0.107	0	Senescense-like fibroblasts	CCDC3
1.29423e-34	0.690491	0.388	0.315	3.64842e-30	Senescense-like fibroblasts	WNT5A
0	0.683858	0.49	0.135	0	Senescense-like fibroblasts	GMFG
3.61632e-161	0.683226	0.434	0.202	1.01944e-156	Senescense-like fibroblasts	ARHGDIB
7.33797e-139	0.666133	0.679	0.485	2.06857e-134	Senescense-like fibroblasts	SPRY1
3.00164e-31	0.656548	0.441	0.372	8.46164e-27	Senescense-like fibroblasts	TGM2
3.23891e-122	0.653421	0.232	0.076	9.1305e-118	Senescense-like fibroblasts	CD24
1.23865e-283	0.640387	0.302	0.062	3.49174e-279	Senescense-like fibroblasts	TYROBP
2.84085e-175	0.615336	0.31	0.096	8.00837e-171	Senescense-like fibroblasts	HHIP
0.000605242	0.596918	0.49	0.544	1	Senescense-like fibroblasts	HES1
7.02794e-86	0.595005	0.213	0.079	1.98118e-81	Senescense-like fibroblasts	NDUFA4L2
0.000195279	0.588876	0.571	0.737	1	Senescense-like fibroblasts	COL18A1
3.78573e-38	0.587336	0.955	0.969	1.0672e-33	Senescense-like fibroblasts	TIMP1
1.90082e-136	0.575867	0.592	0.401	5.35842e-132	Senescense-like fibroblasts	TMEM204
5.44671e-169	0.569798	0.437	0.195	1.53543e-164	Senescense-like fibroblasts	ANO1
1.45144e-21	0.558904	0.36	0.3	4.09162e-17	Senescense-like fibroblasts	FABP5
6.26496e-35	0.539412	0.361	0.28	1.76609e-30	Senescense-like fibroblasts	PDGFD
4.14668e-93	0.518393	0.609	0.496	1.16895e-88	Senescense-like fibroblasts	CHCHD10
1.05592e-96	0.518043	0.352	0.179	2.97663e-92	Senescense-like fibroblasts	ITGA2
2.00554e-61	0.508052	0.739	0.745	5.65361e-57	Senescense-like fibroblasts	PDGFRB
3.04639e-21	0.502952	0.505	0.483	8.58779e-17	Senescense-like fibroblasts	HOPX
3.59292e-11	0.500854	0.29	0.254	1.01284e-06	Senescense-like fibroblasts	PAPPA
5.56983e-174	0.500257	0.289	0.087	1.57014e-169	Senescense-like fibroblasts	GUCY1A2
5.3059e-31	0.496252	0.306	0.224	1.49573e-26	Senescense-like fibroblasts	PMAIP1
6.02828e-35	0.492778	0.419	0.338	1.69937e-30	Senescense-like fibroblasts	CCND1
7.71485e-95	0.49206	0.408	0.218	2.17482e-90	Senescense-like fibroblasts	SDPR
7.54056e-262	0.487927	0.953	0.962	2.12568e-257	Senescense-like fibroblasts	RPS7
9.09531e-130	0.486089	0.232	0.071	2.56397e-125	Senescense-like fibroblasts	RAMP3
1.77386e-67	0.483148	0.446	0.315	5.00051e-63	Senescense-like fibroblasts	LRRC32
4.63255e-69	0.472406	0.388	0.242	1.30591e-64	Senescense-like fibroblasts	PCDH18
