# Supplementary material for: Single-cell dissection of remodeled inflammatory ecosystem in primary and metastatic gallbladder carcinoma
Source: Cell Discov. 2022 Oct 5;8:101. doi: 10.1038/s41421-022-00445-8 (PMC9534837; doi:10.1038/s41421-022-00445-8)
Supplement: Supplementary file 15 — Supplementary Table S14 Key resources [file 41421_2022_445_MOESM15_ESM.xlsx]

## Sheet: Antibody
REAGENT or RESOURCE	SOURCE	IDENTIFIER
Antibodies
Anti-human MUC2	Thermo Fisher Scientific	Cat# MA5-32654; RRID:AB_2809931
Anti-human OLMF4	Abcam	Cat# ab188822
Anti-human Cathepsin D (CTSD)	Abcam	Cat# ab75811; RRID:AB_1310037
Anti-human BST2	Abcam	Cat# ab88523; RRID:AB_2040630
Anti-human MSLN	Thermo Fisher Scientific	Cat# PA5-82576; RRID:AB_2789734
Anti-human Osteopontin (SPP1)	Abcam	Cat# ab166709
Anti-human Fibronectin (FN1)	Abcam	Cat# ab268020
Anti-human TGM2	Thermo Fisher Scientific	Cat# LF-MA0093; RRID:AB_1623999
Anti-human REG4	Thermo Fisher Scientific	Cat# PA5-61248; RRID:AB_2646456
Anti-human CK7	Thermo Fisher Scientific	Cat# 180234; RRID:AB_86727
Anti-human CD3	Abcam	Cat# ab16669; RRID:AB_443425
Anti-human CD4	Abcam	Cat# ab133616; RRID:AB_2750883
Anti-human CD8	Abcam	Cat# ab93278; RRID:AB_10563532
Anti-human Foxp3	Abcam	Cat# ab215206; RRID:AB_2860568
Anti-human PD-1	Abcam	Cat# ab237728
Anti-human Pan-CK	Abcam	Cat# ab86734; RRID:AB_10674321
Anti-human CD20	Cell Signaling Technology	Cat# cst74332
Anti-human CD68	Abcam	Cat# ab213363; RRID:AB_2801637
Anti-human CD163	Abcam	Cat# ab182422; RRID:AB_2753196
Anti-human PLA2G2A	Abcam	Cat# ab23705; RRID:AB_2283834
Anti-human IgA	Abcam	Cat# ab133660
Olligonucleotides
ACTIN: forward (5’-CACCATTGGCAATGAGCGGTTC-3’)
ACTIN: reverse (5’-AGGTCTTTGCGGATGTCCACGT-3’)
CCL2: forward (5’-AGAATCACCAGCAGCAAGTGTCC-3’)
CCL2: reverse (5’-TCCTGAACCCACTTCTGCTTGG-3’)
CCL11: forward (5’-GCTACAGGAGAATCACCAGTGG-3’)
CCL11: reverse (5’-GGAATCCTGCACCCACTTCTTC-3’)
CFD: forward (5’-CTCCAAGCGCCTGTACGACGT-3’)
CFD: reverse (5’-CCAGTGTGGCCTTCTCCGACA-3’)
CLU: forward (5’-TGCGGATGAAGGACCAGTGTGA-3’)
CLU: reverse (5’-TTTCCTGGTCAACCTCTCAGCG-3’)
COL6A3: forward (5’-CCTGGTGTAACTGATGCTGCCA-3’)
COL6A3: reverse (5’-AAGATGGCGTCCACCTTGGACT-3’)
COL10A1: forward (5’-CGCTGAACGATACCAAATGCCC-3’)
COL10A1: reverse (5’-TGGACCAGGAGTACCTTGCTCT-3’)
COL11A1: forward (5’-ATGGACCAGCAGGATTACGTGG-3’)
COL11A1: reverse (5’-TGTACCTGCTGACCCACGTTCT-3’)
CST1: forward (5’-GCCTGCGCCAAGAGACA-3’)
CST1: reverse (5’-CCCTGCTGAGCAACAAAGGA-3’)
CXCL12: forward (5’-TGCCAGAGCCAACGTCAAG-3’)
CXCL12: reverse (5’-CAGCCGGGCTACAATCTGAA-3’)
CXCL14: forward (5’-AGATCCGCTACAGCGACGTGAA-3’)
CXCL14: reverse (5’-GCAGTGCTCCTGACCTCGGTA-3’)
Fibronectin (FN1): forward (5’-ACAACACCGAGGTGACTGAGAC-3’)
Fibronectin (FN1): reverse (5’-GGACACAACGATGCTTCCTGAG-3’)
IGF2: forward (5’-TGGCATCGTTGAGGAGTGCTGT-3’)
IGF2: reverse (5’-ACGGGGTATCTGGGGAAGTTGT-3’)
IGFBP2: forward (5’-CGAGGGCACTTGTGAGAAGCG-3’)
IGFBP2: reverse (5’-TGTTCATGGTGCTGTCCACGTG-3’)
IGFL2: forward (5’-CCTCTTGTGTCCAAGGGAAGTC-3’)
IGFL2: reverse (5’-GGCGTCATTGTAACAGCACTGC-3’)
IL6: forward (5’-AGACAGCCACTCACCTCTTCAG-3’)
IL6: reverse (5’-TTCTGCCAGTGCCTCTTTGCTG-3’)
MKI67: forward (5’-GAAAGAGTGGCAACCTGCCTTC-3’)
MKI67: reverse (5’-GCACCAAGTTTTACTACATCTGCC-3’)
P16: forward (5’-CTCGTGCTGATGCTACTGAGGA-3’)
P16: reverse (5’-GGTCGGCGCAGTTGGGCTCC-3’)
P21: forward (5’-AGGTGGACCTGGAGACTCTCAG-3’)
P21: reverse (5’-TCCTCTTGGAGAAGATCAGCCG-3’)
P53: forward (5’-CCTCAGCATCTTATCCGAGTGG-3’)
P53: reverse (5’-TGGATGGTGGTACAGTCAGAGC-3’)
PTGDS: forward (5’-AGCCCAACTTCCAGCAGGACAA-3’)
PTGDS: reverse (5’-CAGACTTGCACATGGACAACGC-3’)
POSTN: forward (5’-CAACGGGCAAATACTGGAAAC-3’)
POSTN: reverse (5’-TCTCGCGGAATATGTGAATCG-3’)
PTTG: forward (5’-GCTTTGGGAACTGTCAACAGAGC-3’)
PTTG: reverse (5’-CTGGATAGGCATCATCTGAGGC-3’)
SPP1: forward (5’-CGAGGTGATAGTGTGGTTTATGG-3’)
SPP1: reverse (5’-GCACCATTCAACTCCTCGCTTTC-3’)
STMN: forward (5’-AGAACCGAGAGGCACAAATGGC-3’)
STMN: reverse (5’-TCTCGTCAGCAGGGTCTTTGGA-3’)
TGM2: forward (5’-TAAGAGATGCTGTGGAGGAG-3’)
TGM2: reverse (5’-CGAGCCCTGGTAGATAAA-3’)
TNC: forward (5’-ATGTCCTCCTGACAGCCGAGAA-3’)
TNC: reverse (5’-AGTCACGGTGAGGTTTTCCAGC-3’)
Assays
Senescence β-Galactoside Staining Kit	Beyotime	Cat# C0602
cDNA Kit	ACCURATE Biology	Cat# AG11728
OpalTM multiplexed IHC Kit	PerkinElmer	Cat# 2446192
QIAamp DNA Mini Kit	Qiagen	Cat# 51306
Agilent SureSelect Human All Exon Kit V6	Agilent Technologies	Cat# 5190-8864
TUNEL Kit	RioBioBio	Cat# C11026-1
Software and Algorithms
Cell Ranger	10x Genomics
Seurat (3.2.0)	Butler et al., 2018	https://satijalab.org/seurat/
clusterProfiler ()	Yu et al., 2012	https://bioconductor.org/packages/clusterProfiler/
GSVA (1.34.0)	Hänzelmann et al., 2013	https://github.com/rcastelo/GSVA
inferCNV (1.2.1)	Patel et al., 2014	https://github.com/broadinstitute/inferCNV
SCENIC (1.1.2-2)	Aibar et al., 2017	https://github.com/aertslab/SCENIC
CellPhoneDB	Efremova et al., 2020	https://github.com/Teichlab/cellphonedb
velocyto	La Manno et al., 2018	https://github.com/velocyto-team/velocyto.py
fastp (0.20.0)	Chen et al., 2018	https://github.com/OpenGene/fastp
BWA (0.7.17)	Li et al., 2010	http://bio-bwa.sourceforge.net/
SAMtools (1.4)	Li et al., 2009	https://github.com/samtools
CNVkit (0.9.8)	Talevich et al., 2016	https://cnvkit.readthedocs.io/en/stable/
Trimmomatic (0.36)	Bolger et al., 2016	http://www.usadellab.org/cms/?page=trimmomatic
HISAT2(2.2.1.0)	Kim et al., 2015	http://daehwankimlab.github.io/hisat2/
HTSeq-count(0.9.1)	Anders et al., 2014	https://pypi.org/project/HTSeq/
TIMER2	Li et al., 2020	http://timer.cistrome.org/
CIBERSORT	Newman et al., 2019	https://cibersort.stanford.edu/
GSEA	Subramanian et al., 2005	http://www.gsea-msigdb.org/
Cancer Hallmarks Analytics Tool	Baker et al., 2017	https://chat.lionproject.net/
The Human Protein Atlas	Uhlen et al. 2010	https://www.proteinatlas.org/

## Sheet: Primer sequence
Primer names	Sequence
ACTIN: forward	5’-CACCATTGGCAATGAGCGGTTC-3’
ACTIN: reverse	5’-AGGTCTTTGCGGATGTCCACGT-3’
CCL2: forward	5’-AGAATCACCAGCAGCAAGTGTCC-3’
CCL2: reverse	5’-TCCTGAACCCACTTCTGCTTGG-3’
CCL11: forward	5’-GCTACAGGAGAATCACCAGTGG-3’
CCL11: reverse	5’-GGAATCCTGCACCCACTTCTTC-3’
CFD: forward	5’-CTCCAAGCGCCTGTACGACGT-3’
CFD: reverse	5’-CCAGTGTGGCCTTCTCCGACA-3’
CLU: forward	5’-TGCGGATGAAGGACCAGTGTGA-3’
CLU: reverse	5’-TTTCCTGGTCAACCTCTCAGCG-3’
COL6A3: forward	5’-CCTGGTGTAACTGATGCTGCCA-3’
COL6A3: reverse	5’-AAGATGGCGTCCACCTTGGACT-3’
COL10A1: forward	5’-CGCTGAACGATACCAAATGCCC-3’
COL10A1: reverse	5’-TGGACCAGGAGTACCTTGCTCT-3’
COL11A1: forward	5’-ATGGACCAGCAGGATTACGTGG-3’
COL11A1: reverse	5’-TGTACCTGCTGACCCACGTTCT-3’
CST1: forward	5’-GCCTGCGCCAAGAGACA-3’
CST1: reverse	5’-CCCTGCTGAGCAACAAAGGA-3’
CXCL12: forward	5’-TGCCAGAGCCAACGTCAAG-3’
CXCL12: reverse	5’-CAGCCGGGCTACAATCTGAA-3’
CXCL14: forward	5’-AGATCCGCTACAGCGACGTGAA-3’
CXCL14: reverse	5’-GCAGTGCTCCTGACCTCGGTA-3’
Fibronectin (FN1): forward	5’-ACAACACCGAGGTGACTGAGAC-3’
Fibronectin (FN1): reverse	5’-GGACACAACGATGCTTCCTGAG-3’
IGF2: forward	5’-TGGCATCGTTGAGGAGTGCTGT-3’
IGF2: reverse	5’-ACGGGGTATCTGGGGAAGTTGT-3’
IGFBP2: forward	5’-CGAGGGCACTTGTGAGAAGCG-3’
IGFBP2: reverse	5’-TGTTCATGGTGCTGTCCACGTG-3’
IGFL2: forward	5’-CCTCTTGTGTCCAAGGGAAGTC-3’
IGFL2: reverse	5’-GGCGTCATTGTAACAGCACTGC-3’
IL6: forward	5’-AGACAGCCACTCACCTCTTCAG-3’
IL6: reverse	5’-TTCTGCCAGTGCCTCTTTGCTG-3’
MKI67: forward	5’-GAAAGAGTGGCAACCTGCCTTC-3’
MKI67: reverse	5’-GCACCAAGTTTTACTACATCTGCC-3’
P16: forward	5’-CTCGTGCTGATGCTACTGAGGA-3’
P16: reverse	5’-GGTCGGCGCAGTTGGGCTCC-3’
P21: forward	5’-AGGTGGACCTGGAGACTCTCAG-3’
P21: reverse	5’-TCCTCTTGGAGAAGATCAGCCG-3’
P53: forward	5’-CCTCAGCATCTTATCCGAGTGG-3’
P53: reverse	5’-TGGATGGTGGTACAGTCAGAGC-3’
PTGDS: forward	5’-AGCCCAACTTCCAGCAGGACAA-3’
PTGDS: reverse	5’-CAGACTTGCACATGGACAACGC-3’
POSTN: forward	5’-CAACGGGCAAATACTGGAAAC-3’
POSTN: reverse	5’-TCTCGCGGAATATGTGAATCG-3’
PTTG: forward	5’-GCTTTGGGAACTGTCAACAGAGC-3’
PTTG: reverse	5’-CTGGATAGGCATCATCTGAGGC-3’
SPP1: forward	5’-CGAGGTGATAGTGTGGTTTATGG-3’
SPP1: reverse	5’-GCACCATTCAACTCCTCGCTTTC-3’
STMN: forward	5’-AGAACCGAGAGGCACAAATGGC-3’
STMN: reverse	5’-TCTCGTCAGCAGGGTCTTTGGA-3’
TGM2: forward	5’-TAAGAGATGCTGTGGAGGAG-3’
TGM2: reverse	5’-CGAGCCCTGGTAGATAAA-3’
TNC: forward	5’-ATGTCCTCCTGACAGCCGAGAA-3’
TNC: reverse	5’-AGTCACGGTGAGGTTTTCCAGC-3’

## Sheet: Critical commercial assays
Assays	Source	Identifier
Senescence β-Galactoside Staining Kit	Beyotime	Cat# C0602
cDNA Kit	ACCURATE Biology	Cat# AG11728
OpalTM multiplexed IHC Kit	PerkinElmer	Cat# 2446192
QIAamp DNA Mini Kit	Qiagen	Cat# 51306
Agilent SureSelect Human All Exon Kit V6	Agilent Technologies	Cat# 5190-8864
TUNEL Kit	RioBioBio	Cat# C11026-1

## Sheet: Key software and algorithms
Software and algorithms	Source	Website
Cell Ranger	10x Genomics
Seurat (3.2.0)	Butler et al., 2018	https://satijalab.org/seurat/
clusterProfiler ()	Yu et al., 2012	https://bioconductor.org/packages/clusterProfiler/
GSVA (1.34.0)	Hänzelmann et al., 2013	https://github.com/rcastelo/GSVA
inferCNV (1.2.1)	Patel et al., 2014	https://github.com/broadinstitute/inferCNV
SCENIC (1.1.2-2)	Aibar et al., 2017	https://github.com/aertslab/SCENIC
CellPhoneDB	Efremova et al., 2020	https://github.com/Teichlab/cellphonedb
velocyto	La Manno et al., 2018	https://github.com/velocyto-team/velocyto.py
fastp (0.20.0)	Chen et al., 2018	https://github.com/OpenGene/fastp
BWA (0.7.17)	Li et al., 2010	http://bio-bwa.sourceforge.net/
SAMtools (1.4)	Li et al., 2009	https://github.com/samtools
CNVkit (0.9.8)	Talevich et al., 2016	https://cnvkit.readthedocs.io/en/stable/
Trimmomatic (0.36)	Bolger et al., 2016	http://www.usadellab.org/cms/?page=trimmomatic
HISAT2(2.2.1.0)	Kim et al., 2015	http://daehwankimlab.github.io/hisat2/
HTSeq-count(0.9.1)	Anders et al., 2014	https://pypi.org/project/HTSeq/
TIMER2	Li et al., 2020	http://timer.cistrome.org/
CIBERSORT	Newman et al., 2019	https://cibersort.stanford.edu/
GSEA	Subramanian et al., 2005	http://www.gsea-msigdb.org/
Cancer Hallmarks Analytics Tool	Baker et al., 2017	https://chat.lionproject.net/
The Human Protein Atlas	Uhlen et al. 2010	https://www.proteinatlas.org/
